# Supplementary material for: Exploring the impact of antibody-dependent cellular phagocytosis-related genes on the prognosis of metastatic melanoma
Source: PLoS One. 2025 Oct 9;20(10):e0333916. doi: 10.1371/journal.pone.0333916 (PMC12510546; doi:10.1371/journal.pone.0333916)
Supplement: S1 Table — (XLSX) [file pone.0333916.s005.xlsx]

## Sheet: overlap-genes
Table S2. 887 differently expressed genes associated with melanoma metastasis in GSE46517 and GSE7553.
overlapped_genes(887)
FBLN2
HRAS
ST14
MIR6732
PTPRF
GPX3
DUSP7
CFD
TMEM134
LAMA2
MEOX1
FILIP1L
CCL14
AHNAK2
NET1
CRISPLD2
DUSP14
CIDEA
TNXA
EN1
RETSAT
FCGBP
KRT8
FERMT1
ALDH2
SPP1
CDCP1
DLGAP5
TGM1
KIF1C
NOTCH3
FABP5
ANXA9
DHCR24
TFAP2B
SCUBE2
DOK4
NMU
OTUB2
SLC39A2
EHF
AKR1C2
LINC00302
IL36RN
C9orf3
HJURP
LOXL1
DPT
CEBPA
CELSR2
PTRF
HSPB8
P2RX5
CLIC3
KLF13
ANO1
TOP2A
METTL7A
GPC1
TPD52L1
CD9
CXADR
DCN
FADS2
ALOX15B
ELOVL4
RNF39
MAOA
CDH1
MPZL2
DUSP1
KIF20A
TJP2
CX3CR1
MT4
PRDX2
SH2D3A
MAGEA3
MAGEA6
MAGEA12
MAGEA2
CTNNBIP1
CHP2
C1orf106
TACC2
SCNN1B
PPP1R13L
C1orf68
IL22RA1
ERBB2
VWA5A
PTGS1
MEGF6
DEGS1
CDHR1
EMP2
BLMH
GPT
TGM3
PAK6
OSR2
HAL
MMP28
ECM2
FAT2
IL18
STARD5
ESRP2
NUAK1
HLF
CTSV
EPHX2
TMEM254
CD207
IL37
ELMO3
ABHD5
C2orf54
TMEM30B
EPB41L4B
CA2
PLEKHA1
ZBTB16
PHYHIP
SPTBN2
GAN
PLLP
BSPRY
TM7SF2
IPPK
KLK1
PTPN3
ZNF185
SH3GLB2
EPN3
AZGP1
TMEM43
SOWAHC
MST1R
CYP4B1
PKP1
KRT31
CWH43
ALDH3A2
TGFBR3
PLCH2
PARD3
KLF10
NDRG2
EPPK1
IDE
ETS2
DLG5
SEMA3F
PAMR1
BICD2
UBAC1
GAS6
SLC2A4RG
PCP4
COBL
F10
FGFR3
CSNK2A2
NFIB
SLIT3
FHL1
FAM57A
LRP4
CES1
PTPN21
FBLN1
SCGB1D2
CTSG
ACVR1B
VIPR1
IRF6
GRHL2
DOCK9
IL20RA
AIM1
SERPINB2
WBP1L
CLCA4
PMVK
ELOVL1
BRE
CRY2
EPN2
JMJD7-PLA2G4B
SGMS1
WASF2
TIAM1
FCER1A
ULK1
SYBU
EPCAM
FLNB
DAAM1
FBXW7
CRAT
ENSA
EFNA4
SDC4
CD248
CPA4
B3GALT4
SMPD3
PTPN13
PPP1R13B
CITED2
MAP3K6
MATN4
LRIG1
JMJD7
HOXA10-HOXA9
BCL6
KRT33A
DNASE1L2
SLC6A9
REEP4
TEAD3
TNS4
GATM
KCNK1
RPS6KB2
ZDHHC3
GPSM2
MAPK13
ZBTB7A
GAS1
BCL11B
PDZD2
PTGDR
CERS6
DENND4C
SSH3
MIR4680
RAB11FIP1
AACS
CLDN10
EFS
SLC31A2
MARK2
TPPP
ZFP36L2
CNKSR1
HSD11B1
INPP5A
RNASE4
AFF1
PDGFRL
AKR1C3
ATP2C2
EHD2
ALOX12
FBXW4
SLC10A3
CASZ1
JAG2
GNAI1
TECR
TRPM4
UBR4
HECA
EML1
DNAJB2
KLHL18
EFNA1
PLAGL1
RTN3
VPS51
LOC102724229
GSTA3
OVOL1
AKTIP
SLC24A3
PCYOX1
CPA3
MKL2
KRT85
ARFGAP2
ADH1B
ZER1
MFSD5
AQP5
NYNRIN
PTPRK
TRIM16
ARHGEF10L
SCGB2A2
CLDN8
CYB5A
DNMBP
CORIN
WNT7B
F11R
EGLN3
CEACAM6
GSTA4
PALLD
PITPNA
ACSBG1
HMGCR
ACSL1
KIAA0513
EREG
MINK1
INHBB
ACPP
TXNIP
RALGDS
EFEMP1
OSBPL2
VPS13D
DHRS1
BCL11A
CAMK2G
OLFML1
ITPR2
CHMP3
ENDOU
MAF
SRD5A1
PLXDC2
TFAP2C
HSD11B2
TCHH
SMAD1
PCDH1
SLC38A2
ABCA12
NFIC
HSPB1
CAMK1D
CCDC64
ZNF423
HES1
FBN1
KLF11
FRAT2
ANG
GPD1
TIPARP
BLCAP
YBX3
MSMB
MVD
NDEL1
CLDN4
ZFYVE21
PRSS8
KCND3
MKNK2
MYOF
CSNK1A1
CYB5R1
BAG5
EPS8L1
ZCCHC6
MSMO1
SH3YL1
CAT
EFCAB14
RARG
RAB11A
VSTM4
ECHDC3
CRYBG3
SORD
COL4A6
HDAC5
LLGL2
PRRG4
GAS2L1
NCOA1
AKR1C1
ALOXE3
SFTPD
CEP68
CTNND1
SERPINB8
SGCG
EPHB3
ABHD6
EZR
LANCL1
DGKA
PPAP2A
CRLF1
MTMR1
VAV3
HDHD3
CYP2J2
NBEAL2
CLIP1
TBC1D17
GDPD2
GSE1
SLC18A2
MAPKBP1
LGALSL
SIK1
ARHGEF5
NDST1
GALNT1
SGPL1
PIP
LIMK2
IL11RA
GLTSCR2
WWC1
ARPC1B
CHMP1A
PIM1
C11orf49
C22orf29
AADAC
DSTN
GSN
DHCR7
NR3C2
PGAP2
GABRE
SIAH2
ALAD
GLS2
SMPDL3A
NFE2L2
PIK3C2B
DDR1
DGCR2
UPK1A
ARHGEF4
PAIP2B
ZHX3
RAB14
EPHA1
MAST4
UBIAD1
PLEK2
STIM1
EFNB2
LRBA
SYNE2
FUT1
NOD2
CERS4
UCHL3
ME1
CRIM1
PNRC1
BCAT2
CMAHP
COQ4
RNF141
SIK3
ADK
AOC3
CENPT
RBM47
ZFP36L1
SLC6A14
CYP39A1
STMN1
ANKHD1
PDZK1
MGST2
FGD6
LIMCH1
C3orf52
SLC30A1
CHRDL1
ZDHHC11
FOXN1
CLDN1
CAST
ZBTB43
LRRC8E
LNPEP
AOC1
ACOT1
NFIX
ZNF219
SERPINE2
MANSC1
CPZ
GRAMD1C
PFDN2
CKLF
CMA1
EDN1
EGR3
APPL2
ITPKC
LDHB
SOX10
PLEKHG6
SMAD5-AS1
CHCHD3
MARCKSL1
HOOK2
ARL4D
C2CD2
CLDN7
CD63
ZNF780A
KLF3
HYAL1
FASN
FOXO4
HAO2
MYO18A
ARHGEF2
MFN2
WDR47
PQLC1
PLCXD1
INPP1
PDLIM5
MARCH3
OMD
RNF43
PPFIA3
SLC52A1
SPAG16
ATG2B
MYCBP2
ELAVL1
ECHDC2
TMEM9B
ZC2HC1A
WDR12
CYP4F8
HARS
COBLL1
CORO2A
NEO1
PIK3R1
PLIN3
IL1RL2
PTH1R
UNC93A
SEMA3G
RNF103
NFKBIA
TSC22D3
ID2
MAP7
ARHGAP32
JAG1
SMARCA2
GOLGA2P7
NPY1R
CKB
AKT3
BTG1
NECAP1
LRRC1
CYP3A5
TSPYL1
COL4A5
NCAPH
HLTF
UST
NAP1L2
PGRMC2
AFTPH
BDH1
PINK1
ERAP1
PHLDA1
FEN1
FOXO3
FAAH
DTX2
PPP1CB
DDAH2
CCNE2
TXNRD1
SUV420H1
ZNF273
PAFAH1B1
NOL3
GIPC2
ELANE
PARP1
ST20
LMBRD1
FBXO3
LOC101928198
XPA
OPTN
BARX2
ATP1B3
ERMAP
DHRS7B
GNG10
MUC1
NCAPG2
RIN1
TMEM159
SUPT7L
GFOD2
POU2F3
RFC4
AUTS2
PRSS3P2
ATIC
MUC13
PAPD7
ATP8B2
DEPDC1
STK19
HOOK1
ADPGK
ARPC5L
CCDC6
TSPO
LFNG
SPSB3
CDCA3
ZKSCAN5
DMXL2
TNR
PPP1R12B
TYMS
NEDD4
RMND5A
RCN2
LTB4R2
CTSL
ID4
MBOAT2
DGCR9
UBE2C
TNFSF10
HUS1
GAREM
LTB4R
ADCYAP1
DFFB
TNK1
IFFO1
PLOD3
ANGEL1
HK1
FAM107A
KDSR
BTAF1
CDS1
SVIL
ADRB2
COPS8
AKIP1
MTHFS
DGUOK
DDX3X
ITGA2
CIRBP
OLFML2A
EXOSC9
TRIB2
TBC1D1
PRSS3
CYP2C18
SLC20A2
LOC100287387
MACF1
GEMIN6
MIPEP
ADAM15
KRT35
RIMBP2
ANXA4
KCNIP2
BLOC1S5-TXNDC5
PSRC1
FRK
MS4A2
GFOD1
TRIP13
TMEM40
PLA2G2F
PPAP2C
IFI16
MIR6513
DOPEY1
LRIF1
RBM28
CHST11
NLGN4Y
IGFBP4
ATP2B4
AP1S2
GLUD1
EWSR1
LOC101928717
ZNF91
RPH3AL
PLBD1
HSD17B11
DLK2
TPX2
NMRK1
SASH1
LPHN3
ANXA5
E2F3
EIF2B2
TMPRSS11E
AP3D1
TST
TMEM127
SLK
KIF14
RAB5A
BC069804
HNRNPC
EGFR
ZBTB7B
TPP1
C14orf169
CCNB1
PPP2R3C
HMGCS1
TJP3
CHAD
SRM
SAV1
ARHGEF12
SPAG5
PRDX4
ASAP3
MRPL17
EXT1
CALU
PTTG1
LOC101928589
KATNB1
RAB29
BAG1
KCNC2
VAMP8
TRPV6
MBD2
C19orf10
SMAP1
CARD14
ADSL
KIAA1324
RAI2
IFNAR2
ABCC3
FUT2
PTPRJ
PTTG1IP
DKFZP586I1420
AP1M2
SLC14A1
LGR4
GLT8D1
TOM1L2
BRD1
RHOBTB2
ALX1
CERS2
B4GALT5
SMAGP
TP53AIP1
TNNT2
AKR1B1
PTP4A2
KLHDC2
RNF114
TMEM230
DIRAS2
PPCDC
FOXN2
BCL2L2
CTD-2269F5.1
TIMP1
BID
TBCB
LOC102724788
NUDT7
KIF13B
ESRP1
SUPT3H
ENTPD3
CMPK1
SLC13A2
FAM64A
NDST2
TMED5
IDH2
DET1
HBS1L
NRD1
LY6G6D
AURKA
CNPY2
PRELP
PFN2
ACAD8
PPFIBP2
TUBA4B
ASMTL
BTRC
INVS
KIF24
IRX5
JUNB
ISOC1
ITM2B
HMG20A
RBM19
RNH1
MAGI1
NAB1
PHC2
BOLA2
METRN
SLC6A11
TRIM27
ELL3
PLOD1
SRI
GAPVD1
CEBPG
SMYD3
LIPE
BICC1
BUB1
POT1
TGFA
UBE4B
RYR3
SEC11A
GRAMD3
SRBD1
C12orf29
MSRB1
DENND5A
PPARA
NAPA
AGR2
RIMS3
FBXO41
ERCC5
LOC101929777
RPN2
ARAP2
RABL3
COTL1
MRPS14
FGF6
BCR
AGGF1
TNKS2
IDH3A
GRB2
LRRC59
GPRIN2
PHC1
KLHL12
BTNL3
PON3
AMOTL2
ARNTL
CDK20
KIR2DL4
EFNB3
TMEM80
FADS1
UBOX5
SLC16A7
ANK3
ARSB
TSKU
PPT1
CENPF
ZBED8
TOB2
LOC100996756
CTDSPL
CCL22

## Sheet: GSE7553_overlap-genes_expr
Expression level of 887 DEGs in GSE7553
	GSM183218	GSM183219	GSM183220	GSM183221	GSM183222	GSM183223	GSM183224	GSM183225	GSM183226	GSM183227	GSM183228	GSM183229	GSM183230	GSM183231	GSM183232	GSM183233	GSM183234	GSM183235	GSM183236	GSM183237	GSM183238	GSM183239	GSM183240	GSM183241	GSM183242	GSM183243	GSM183244	GSM183245	GSM183246	GSM183247	GSM183248	GSM183249	GSM183250	GSM183251	GSM183252	GSM183253	GSM183254	GSM183255	GSM183256	GSM183257	GSM183258	GSM183259	GSM183260	GSM183261	GSM183262	GSM183263	GSM183264	GSM183265	GSM183266
FBLN2	245.795	1060.91	679.798	695.387	328.364	287.464	2075.84	604.559	10.4455	166.538	250.997	7.09604	371.773	188.924	48.0761	174.634	1293.71	14.8396	551.693	295.69	302.434	13.2437	299.619	253.972	571.415	619.192	719.676	683.884	883.167	1035.8	441.718	729.564	869.554	2177.84	112.807	1042.41	1911.24	161.711	553.715	185.698	119.066	141.69	375.731	400.253	4064.31	1070.82	4445.33	318.211	2143.4
HRAS	2372.54	1963.88	2839.47	3836.43	2393.3	3002.03	1481.98	1915.87	1414.76	1199.08	1052.77	149.667	2636.45	1230.65	891.951	1014.6	2065.41	869.034	2180.61	3325.77	3480.25	3328.95	2539.79	2507.34	2124.87	2051.75	3461.97	2941.81	2237.91	2421.67	1614.53	2383.54	1796.38	2016.53	980.128	909.794	1070.12	916.758	801.786	1622.65	1355.66	708.189	763.204	545.369	853.279	929.665	877.572	337.513	387.095
ST14	2824.25	2162.02	1912.48	2405.92	2838.06	1876.27	1093.25	1658.19	103.982	101.065	383.173	65.5205	311.396	125.487	90.8926	132.037	1485.52	198.137	1770.36	3051.17	2774.64	1644.23	3731.27	2540.61	2849.22	2476.5	1617.63	2694.05	2798.24	2439.31	2176.38	2611.98	1291.23	1789.89	143.763	213.028	1319.14	280.167	146.243	32.2381	249.18	163.948	254.917	367.93	511.129	348.63	670.498	263.246	384.198
MIR6732	958.86	1175.42	3288.03	1260.55	594.165	531.477	510.57	1081.79	23.606	143.327	342.023	65.7404	164.33	201.102	139.339	105.131	1121.84	134.248	1197.58	1432.38	877.406	1374.73	2437.53	1282.14	880.684	1128.38	1217.25	1907.74	1234.39	2074.37	964.811	1610.97	1077.66	1252.38	220.076	449.278	733.398	164.348	198.772	64.2938	209.565	372.514	59.2531	416.534	632.915	335.684	652.763	432.497	1036.31
PTPRF	8804.56	8558.31	5393.05	14463.9	9240.82	8338.92	5382.55	6590.14	2438.01	2339.48	2508.56	414.445	2959.97	1126.91	588.568	697.037	9545.58	2897.74	3673.12	15764.1	5119.92	4231.84	6563.88	9970.71	8952.48	6612.16	9032.29	10224.3	9810.12	9382.64	11049.4	9370.97	9604.5	6276.63	37.516	271.044	4287.91	1573.89	2313.45	791.312	2909.84	726.167	817.517	450.071	1641.31	1915.08	4635.39	477.836	1627.65
GPX3	11493	9699.21	18168.6	10163.8	8597.24	4283.1	5800.8	15404	519.782	1358.76	1642.95	235.229	840.958	420.457	391.235	491.961	14977.8	314.918	20644.9	7161.52	18379.5	3527.51	22211.6	9066.68	1676.62	4602.63	1903.16	11981	8479.34	5400.63	344.944	12957.9	2723.49	472.871	726.794	1833.67	13665	2749.25	1726.58	635.001	668.602	2326.58	1082.82	2675.39	5003.36	8140.07	5317.33	739.097	4548
DUSP7	2490.27	2494.32	3540.1	2183.38	2759.77	2951.7	2091.73	1645.84	941.748	847.115	942.583	1471.61	938.645	571.957	514.961	544.324	3350.5	550.507	2457.89	3332.39	2704.58	4579.91	2893.59	3255.57	1557.07	1522.33	2059.28	4148.61	1638.97	3339.29	1904.9	2819.85	2417.02	2248.73	855.939	1750.35	1465.55	606.176	875.328	455.275	584.477	692.537	1130.48	1063.31	1661.55	1220.05	2148.49	1515.27	1264.44
CFD	464.972	855.189	771.749	513.402	1796.45	2582.9	5346.49	4183.77	351.822	419.806	582.411	253.078	537.306	448.066	310.208	196.589	9759.1	208.804	1212.46	1963.92	471.415	148.674	2517.62	570.329	520.778	628.67	811.047	1031.24	675.469	405.393	51.6748	333.015	1150.99	175.733	358.499	395.696	6409.13	230.503	96.0462	221.799	196.716	121.739	895.739	651.108	3157.47	1788.06	12794.9	822.951	4633.21
TMEM134	2089.58	1398.24	2249.47	2055.97	2928.18	2777.36	2199.77	2929.12	842.341	764.266	849.572	223.874	1082	734.464	753.726	838.966	1935.25	722.899	1901.38	2612.36	3141.23	1421.23	2722.16	2561.41	2581.67	2772.01	3109.7	2874.76	2537.84	2253.31	1742.97	2662.81	1433.92	1504.7	1131.16	786.65	1978.62	747.939	913.845	1414.88	1136.47	951.071	901.499	867.377	1204.55	2535.03	1175.53	519.203	1194.77
LAMA2	269.258	762.726	221.802	350.881	213.594	312.811	1370.14	467.784	111.567	187.702	270.536	43.4326	119.364	176.755	110.543	139.448	690.994	226.762	252.598	208.295	191.593	290.646	321.319	252.889	297.618	309.947	332.518	463.47	470.629	638.01	315.544	994.738	808.057	905.445	205.59	283.208	1863.29	425.173	327.392	155.064	175.575	213.54	372.41	609.699	2003.53	1004.9	1506.25	346.199	1703.4
MEOX1	387.387	625.601	781.048	260.752	481.088	261.03	640.626	365.073	47.2233	109.271	224.962	24.7574	204.044	110.837	125.913	22.779	520.935	91.9278	362.004	231.085	308.587	181.135	302.452	266.129	3905.59	537.965	1261.26	896.33	840.019	2575.12	781.139	611.106	342.799	1091.74	125.426	249.689	692.249	215.611	379.516	86.0286	72.3978	116.738	21.8897	677.36	810.112	657.793	1202.51	374.267	1043.05
FILIP1L	1181.4	2259.96	2053.35	1298.44	1804.29	803.047	2223.08	1666.77	151.651	301.867	779.428	462.361	258.673	164.171	279	358.562	2291.65	266.965	1161	2037.68	1955.73	768.467	1382.55	1905.64	1305.26	1456.26	1065.51	2091.29	2089.59	2065.7	2406.84	1901.6	3470.31	1279.52	939.401	1922.22	2176.8	486.937	488.399	466.795	536.612	392.711	708.974	1302.24	2160.99	1381.99	1908.63	937.511	2375.31
CCL14	567.945	766.153	141.318	47.5741	477.781	592.758	2530.25	761.941	44.3657	417.765	723.481	512.065	358.976	123.616	235.297	251.328	3805.52	53.416	105.865	373.366	386.084	71.637	241.451	73.18	162.94	290.433	168.907	200.961	295.176	148.214	149.675	579.25	335.974	159.303	141.377	414.103	1819.01	193.056	277.34	118.873	360.365	202.271	87.2692	428.575	1924.45	1220.09	2816.69	148.81	2972.36
AHNAK2	6603.06	7549.47	7456.89	8437.69	10204.1	16979.3	6603.61	6786.6	1553.62	2094.39	2654.72	1124.08	2715.71	1079.27	2970.02	2967.59	14879.7	1346.97	5097.04	13773.6	9158.86	6642.26	9234.48	8715.27	9880.22	5289.28	8422.18	10033.4	6774.47	8667.21	5198.32	5428.46	5021.65	1631.43	107.835	320.174	5329.41	907.718	76.7896	4359.92	2724.55	1752.31	260.547	565.756	4387.16	2101.08	6229.49	652.251	2880.59
NET1	2878.02	6088.54	3436.16	2070.2	3129.62	3762.56	2894.01	3930.09	754.517	894.45	619.327	614.36	1011.92	694.103	752.567	756.435	3018.02	1119.87	4413.51	4928.74	5335.29	3533.61	3812.33	6425.49	6855.65	5268.7	2276.77	3786.55	5615.76	2958.68	2248.46	1310.96	4313.62	3161.66	1299.1	1417.73	2574.67	1149.84	2297.43	934.842	1345.67	1222.91	1553.99	1501.33	1968.63	1740.92	3044.66	1264.61	2476.31
CRISPLD2	1288.23	3575.17	1704.17	1662.6	1749.96	1491.95	4935.7	1591.07	188.798	476.277	1714.93	733.362	910.801	451.782	481.294	365.627	2838.18	327.53	1897.91	776.019	931.197	882.73	1956.93	1784.66	1022.86	1237.73	1294.73	1645.91	1582.81	1909.26	2003.27	4340.59	1991.39	5451.03	862.519	1591.95	6451.75	976.601	1428.56	629.51	814.546	1044.72	897.689	2043.49	12219.8	2405.05	6815.84	2393.29	10108.4
DUSP14	4896.74	2696.62	4864.39	3988.83	4107.56	2581.35	2763.1	3952.2	2048.34	1668.95	2626.85	1622.33	1388.75	2089.65	1410.34	1586.14	2009.18	809.949	7372.07	3663.74	11504.6	2568.21	5848.16	3666.23	2361.4	2893.08	2947.61	4723.3	3260.76	3763.04	1189.75	3317.4	1850.13	2211.61	1888.23	2410.15	2698.04	1054.17	1164.28	1553.75	1210.99	3001.66	1777.76	1050.74	1401.46	2746.81	2822.71	3720.35	1544.46
CIDEA	1012.7	423.801	1017.57	693.896	450.448	765.894	472.907	9891.36	83.1682	34.7328	40.056	142.233	307.632	99.8766	70.3784	108.617	702.227	33.6891	474.039	1737.64	2205.84	331.865	5111.7	985.67	314.855	505.383	289.571	834.426	1167.21	729.332	15.9656	362.629	320.993	17.2391	87.0073	120.557	882.476	37.88	149.894	122.169	129.416	67.8131	150.821	210.385	513.768	194.273	1254.12	27.7133	1030.83
TNXA	102.809	278.057	31.8608	63.4682	168.252	387.635	1169.4	292.109	26.7959	49.7846	70.4539	38.7198	137.387	40.6734	35.8849	24.6331	1174.05	63.9439	51.7927	235.769	29.8175	43.2811	82.0762	54.5717	274.252	269.673	323.275	209.852	463.478	276.731	220.946	426.755	460.282	252.386	74.0273	116.928	1784.47	225.956	54.6907	193.575	50.0307	62.532	84.0541	300.924	1937.18	330.986	3542.6	364.336	1125.89
EN1	194.169	153.34	368.808	100.407	434.524	189.058	382.354	171.829	49.4556	168.826	310.519	149.554	142.306	142.14	386.691	443.056	582.329	194.735	111.586	171.726	831.621	127.379	332.495	117.799	58.8722	150.319	63.9472	105.177	118.037	46.7452	173.428	376.767	374.902	273.792	265.988	390.615	314.9	355.527	98.2954	519.438	172.926	180.408	296.305	443.178	662.677	488.928	1080.11	358.565	443.56
RETSAT	1116.65	826.94	1390.25	1284.33	1888.5	2344.5	1725.49	4474.2	2628.82	3462.9	2490.62	246.961	3849.37	3053.13	4629.99	4451.15	2264.91	2345.21	1145.41	1383.85	1490.53	979.936	2031.23	1017.96	714.241	968.765	1314.68	1594.56	1043.38	855.499	650.222	1068.37	933.986	854.375	1636.66	1781.48	1850.85	1660.93	985.805	4416.79	2534.75	2464.44	1481.42	1187.51	1405.32	1866.25	2184.27	1185.26	1144.05
FCGBP	1198.65	1148.49	2281.87	1208.93	1904.2	3555.25	1990.95	2431.64	82.0563	71.7996	484.276	192.857	435.422	59.8897	135.02	271.151	7275.38	377.051	518.844	1371.51	1177.59	1216.98	1934.99	1594.81	371.966	1234.97	545.287	1719.68	2110.1	1140.91	119.178	704.624	609.145	198.942	41.1114	46.6541	1043.13	42.713	211.2	275.774	64.8467	48.3633	101.623	184.152	364.997	517.139	692.904	104.893	547.523
KRT8	2246.14	1532.59	707.093	2544.2	532.67	961.225	684.38	852.237	184.123	337.112	253.864	92.7124	311.456	166.299	192.367	205.948	1002.92	440.162	439.5	1986.38	463.581	395.575	472.992	3401.04	4120.39	3837.97	4762.32	1297.52	3508.59	3738.2	3787.48	996.38	2321.17	3374.7	180.996	199.87	733.262	270.811	314.74	244.449	434.907	376.424	274.116	474.915	420.109	460.018	930.491	311.418	330.612
FERMT1	822.787	718.732	1881.44	829.872	784.17	817.39	371.062	498.014	221.172	402.446	374.982	287.078	266.674	266.916	288.809	264.288	557.636	336.343	851.37	755.155	560.391	633.525	583.116	1125.48	939.16	1467.55	1328.3	297.241	1544.77	1254.47	1281.13	266.867	1002.51	1019.99	402.566	313.445	426.662	470.927	579.789	407.855	347.064	336.912	534.981	366.723	493.832	494.023	320.772	425.143	336.981
ALDH2	10718.3	6134.44	13314.2	15492.6	15197.8	15987	9497.95	14770.4	94.2691	528.38	3496.67	679.405	1763.35	349.486	1468.9	857.865	10294	244.971	8961.08	6310.21	13845.6	6972.48	14219.8	6599.63	7089.48	9084.56	8079.18	12844.4	9800.16	7346.49	4267.05	6366.52	8386.97	3648.11	1993.8	2046.15	8664.86	1418.5	899.951	1296.85	432.264	1756.89	2414.67	2664.34	4438.75	5099.31	6284.28	3964.36	3656.16
SPP1	2331.4	4922.43	2722.26	777.394	573.092	448.663	2017.39	697.655	6213.26	8988.29	11755.7	22440	7983.12	15175.9	33212.3	30103.6	827.112	16069.8	2757	635.1	77.4735	4909.16	6632.22	3836.73	1243.98	592.653	3108.48	640.291	2316.62	850.233	1113.83	1264.26	2054.99	1720.23	3007.97	9437.35	4820.63	15967	6825.25	22943.5	10284.5	3415.93	5511.38	8435.4	12359	12689.2	352.607	6467.44	2627.77
CDCP1	919.077	1016.93	1141.11	1387.86	1742.02	1140.48	686.417	943.746	31.5905	34.9676	235.958	237.16	252.777	127.36	45.0461	37.7719	1345.86	206.703	1523.21	1190.46	1222.8	1744.95	1099.67	1250.79	890.25	1077.49	997.828	1137.7	815.875	1498.54	1073.87	1029.59	572.572	688.629	194.669	186.037	750.97	46.29	50.9949	223.611	268.419	199.919	121.906	352.654	335.119	396.388	402.179	165.7	537.931
DLGAP5	759.66	357.367	526.665	961.224	540.337	250.823	265.192	402.632	1717.53	1559.5	1293.34	2423.94	738.034	1460.67	885.665	1015.3	179.521	946.328	1097.13	584.774	526.819	2394.62	828.462	885.638	396.575	655.079	379.123	824.957	508.892	818.949	759.388	610.287	359.911	1438.35	954.637	897.579	609.156	895.079	1144.4	854.618	893.154	1447.79	1154.45	1358.08	431.418	305.966	301.837	635.239	277.169
TGM1	2298.45	1932.36	5157.91	2614.69	1298.6	1364.34	666.624	1313.38	41.4875	14.83	32.7771	10.179	39.5081	20.7853	19.7853	20.379	926.579	70.3316	4032.13	1486.3	3405.27	2168.36	4441.15	2892.3	310.316	1529.98	631.71	3478.41	1260.56	2274.89	66.6631	2695.85	515.039	14.545	12.2697	18.2085	1099.04	12.2239	15.2379	19.5717	29.3133	440.556	24.9289	159.717	241.658	289.753	600.988	44.3768	133.111
KIF1C	1521	1073.35	1283.3	1688.65	1340.57	1361.04	1343.33	873.474	323.371	322.675	419.238	807.999	286.871	280.503	180.982	232.459	662.741	431.499	1533.32	1181.46	2522.56	1369.38	1298.7	1151.83	625.183	1013.29	723.416	1362.17	719.653	1269.97	812.567	1124.88	704.582	1133.91	214.473	264.627	373.077	513.022	527.589	160.785	486.094	609.878	179.988	352.293	760.42	850.479	936.17	991.306	565.004
NOTCH3	1724.21	2053.47	1743.5	2254.63	2143.66	2940.23	1952.45	1487.4	625.175	624.816	1176.62	247.582	1025.89	391.006	239.23	205.263	3160.06	595.323	965.169	2097.63	2486.15	1410.08	2554.36	1612.28	1347.1	1420.84	1181.24	2440.12	1535.76	1402.53	966.896	3318.83	1237.46	1399.41	324.502	995.821	1240.64	437.422	685.269	183.929	656.91	288.453	281.368	401.952	1203.94	1028.56	1710.24	369.85	863.42
FABP5	41479.1	34441.1	47179.7	49148.2	42262	31028.4	17728.6	30331.8	9515.76	5702.76	10205.7	15902	10980.8	9590.44	8896.58	9447.98	7995.84	15876.4	45972	39358.9	56357.2	39777.3	45594	25573.7	14474.2	26507.3	16159.9	30678.6	28989.4	29398.3	2609.22	23735.5	21068.7	1087.75	1649.9	13889.9	27624.9	2668.03	7565.5	5160.24	7161.87	17535.7	6765.23	12659.9	18413.5	18687.8	22458.3	28613.8	8705.06
ANXA9	2095.35	998.908	2124.15	501.866	2039.36	650.063	1150.06	2670.42	205.559	127.079	127.561	118.876	131.406	21.4142	33.7638	38.9632	607.883	19.9138	1789.01	832.614	2994.5	461.8	2471.46	1354.89	324.243	1069.18	348.047	2261.25	1497.81	1079.24	28.4659	883.432	294.183	6.51187	31.2349	24.6621	1463.76	233.052	21.2847	65.5163	17.7556	275.721	11.3468	56.8028	199.694	311.768	603.358	209.585	33.6199
DHCR24	8835.66	5858.25	9915.86	10516.8	7559.06	10600	5692.52	21002.4	7798.1	10394.9	3385.46	464.89	4096.39	5266.21	2272.75	2356.78	9140.7	2947.75	6544.62	12611.2	17034	4366.28	13054.6	7402.82	4195.61	5235.38	3038.79	8969.81	7056.23	6322.27	2691.27	4851.36	2335.17	1316.19	184.464	947.002	3730.61	395.57	703.405	2239.79	3736.82	961.65	280.56	781.328	1787.69	1397.91	4760.15	754.39	3231.77
TFAP2B	4192.13	2159.76	531.045	1829.72	386.441	460.754	257.002	206.392	68.4442	60.9485	65.6313	76.2982	41.3977	43.1822	10.9613	28.4207	279.975	29.2976	97.6838	323.668	199.961	71.0949	203.341	2387.72	9261.11	5612.4	8675.24	1578.19	7718.34	4762.77	11223.1	2890.53	5415.43	4625.09	77.2691	44.573	106.6	73.4729	259.564	173.077	79.9877	9.93892	58.703	122.292	108.097	78.2937	233.401	119.731	153.912
SCUBE2	591.335	338.179	476.763	848.968	518.185	693.1	802.895	503.345	276.537	318.336	259.073	88.6678	37.9122	117.41	692.826	967.932	489.931	5758.87	304.303	520.747	1059.43	132.513	669.89	448.262	1362.62	202.211	516.645	535.489	1060.25	1175.88	509.416	665.714	1017.28	516.028	482.309	105.875	277.926	4253.22	288.405	705.651	7832.48	1125.62	7289.93	236.926	794.054	711.627	1053.1	813.776	1404.95
DOK4	740.419	632.524	339.617	780.402	932.201	1386.12	639.62	474.361	225.716	153.83	305.822	252.46	367.371	312.143	118.591	279.785	1006.07	357.012	533.948	655.267	1568.49	362.73	567.235	539.934	534.167	674.371	543.255	757.868	415.058	559.714	617.63	698.964	613.497	309.573	147.649	323.532	319.273	243.294	406.585	135.583	390.742	176.81	221.418	34.6652	239.981	173.895	373.69	138.43	166.533
NMU	4361.06	1066.02	3847.5	3859.92	6205.7	3515.77	2642.55	1995.9	13.174	6.34572	111.147	9.28673	266.635	48.6946	7.78662	5.73708	1910.42	22.9244	4511.04	1415.73	16200.2	1896.92	4141.62	2038.54	1072.92	1740.78	1519	3533.92	1856.89	2675.6	351.826	1309.47	783.494	41.7372	193.708	12.1723	946.074	264.051	38.768	12.1241	8.45828	455.042	9.13712	250.295	503.079	420.123	399.522	273.559	84.0931
OTUB2	1550.16	779.267	1566.47	1036.4	1242.44	548.509	1158.72	2738.81	140.896	95.5745	161.746	35.7045	192.22	164.91	229.137	185.838	162.965	72.3232	1594.55	775.062	2729.97	551.501	2356.96	1105.25	274.711	558.364	531.093	1203.9	1218.95	1031.66	133.083	605.744	327.886	202.235	71.1974	219.553	578.25	159.157	209.603	158.581	107.81	194.202	48.2572	41.3781	213.222	205.413	545.366	88.0624	298.8
SLC39A2	1059.7	834.268	1608.73	970.837	1692.78	1323.29	974.508	1483.78	80.8301	150.392	378.745	187.376	265.69	173.347	69.0094	248.412	1270.15	89.2762	2249.78	904.53	1993.04	993.64	2065.52	1661.45	274.589	768.021	444.655	1627.62	1877.23	766.874	235.112	981.742	654.04	196.264	103.542	161.369	1048.74	337.355	92.916	143.302	267.152	321.443	134.038	308.633	617.285	436.721	870.15	704.792	362.401
EHF	12843	12862.6	18155.5	16109.1	14606.6	12878.9	8529.4	14161.3	4.59214	4.60451	1776.4	13.0576	410.689	35.6028	34.8533	54.0853	12285.7	24.4075	13055.1	9849.74	10910.9	7092.5	21308.8	8822.59	4591.83	9080.77	3512.62	13947.9	9227.53	9766.1	1397.72	6223.56	3728.01	434.366	13.9502	164.495	10249.6	130.283	36.0431	9.49444	34.7553	1326.46	110.081	910.495	2022.38	731.666	5450.82	3504.81	2334.14
AKR1C2	1205.79	1328.35	4509.87	1794.16	2627.42	1347.11	4965.54	3136.91	24.027	22.2893	291.456	27.2031	265.81	51.3451	121.073	61.7938	1763.84	17.4798	8857.38	1485.35	8083.79	1895.78	3617.76	1204.56	724.226	2185.87	1637.75	4830.51	1419.91	1841.64	341.6	2413.99	907.833	627.716	186.966	411.396	5931.33	306.76	361.334	70.9493	94.2994	462.872	325.539	1928.78	3636.7	1158.08	8008.81	396.444	3080.7
LINC00302	1843.52	360.269	1087.78	644.324	1335.78	1056.93	2137.89	2133.6	5.50959	18.6758	119.084	15.9569	46.6203	48.1454	10.0248	73.5709	1477.13	44.0789	3246.74	721.923	2382.33	1419.21	1067.36	1235.51	518.157	919.36	344.552	1444.93	1169.06	1352.04	70.6975	706.779	556.802	6.63445	12.1001	19.2713	2882.02	8.2341	12.2723	27.1051	40.8558	647.928	109.096	65.6717	478.682	1978.83	1693.29	870.836	294.924
IL36RN	3093.7	2260.54	6101.73	1997.22	3699.01	2212.91	1370.86	2101.53	139.227	122.751	267.445	78.6476	246.191	152.147	92.9277	143.342	892.612	100.751	5374.13	1529.45	9211.29	849.816	3888.34	2259.92	594.681	1473.96	512.403	2598.27	1468.38	2011.23	138.626	2434.36	803.75	92.4748	172.094	121.967	1667.62	56.0094	196.208	101.205	153.29	514.34	151.961	393.308	803.44	809.097	1328.05	1387.37	600.347
C9orf3	3028.06	1722.17	3210.74	2101.09	3089.23	2342.14	2538.95	1878.53	280.286	226.457	417.693	117.056	564.949	150.755	215.115	128.533	2671.39	958.284	2433.94	2741.4	4326.9	2492.25	3214.34	2121.03	1406.82	1961.82	2740.95	2528.31	2448.51	2075.16	1871.52	1887.63	2607.02	1287.46	286.786	310.161	1529.9	356.57	2575.9	207.656	1017.6	348.818	265.527	727.29	1656.89	1104.12	1942.94	688.326	1481.7
HJURP	484.283	241.207	305.258	394.822	248.894	195.291	129.489	164.976	1075.78	1043.21	660.893	597.705	2226.41	832.546	1009.49	970.968	62.7482	1316.58	466.035	164.997	121.014	864.4	391.184	555.087	269.533	700.052	409.131	422.968	286.676	565.463	368.087	391.24	210.291	719.427	821.961	789.026	376.186	706.846	954.896	971.96	1031.79	799.002	1070.45	801.855	218.727	318.989	220.272	436.132	271.807
LOXL1	1637.28	1851.24	876.398	1248.51	360.641	536.201	1438.41	792.536	673.464	693.927	1177.99	10.6598	593.966	282.004	60.5769	204.783	322.452	907.693	313.289	3558.95	297.34	54.1493	585.097	1507.05	2762.86	1172.47	3680.37	1003.73	2464.36	2302.06	1438.67	4018.79	2234.98	3685.82	516.011	719.538	593.495	503.29	326.943	123.8	1098.58	443.092	543.185	805.476	2560.67	1132.56	988.883	129.009	1359.36
DPT	636.84	1711.97	468.692	413.364	768.236	599.415	2664.11	1223.51	82.4961	266.436	369.655	88.0922	258.371	224.908	232.041	292.216	1381.71	277.646	427.914	537.203	582.652	88.5557	404.705	450.953	293.068	780.125	1089.49	905.078	1464.73	777.568	767.902	1184.43	1807.11	1420.51	948.492	1808.96	2901.63	238.183	306.074	633.361	672.142	354.585	810.504	1022.96	7683.82	1601.33	3374.47	945.263	7981.26
CEBPA	3620.26	2769.49	4137.47	4744.51	3243.92	4176.43	2504.77	4406.03	61.4496	215.516	765.501	48.8922	443.449	151.32	253.196	200.83	4126.27	33.7966	1954.95	2810.05	6324.16	1955.62	7037.6	3177.42	1511.25	2308.65	1661.46	4383.9	2909.46	4080.42	1690.5	4099.28	1787.78	2099.45	536.436	528.076	1642	432.877	159.8	172.548	69.4852	340.746	710.073	609.8	1085.66	732.225	1268.34	265.511	705.357
CELSR2	2773.94	2918.93	3073.45	3761.82	3392.46	3292.73	1971.72	2545.13	2024.66	1684.61	1448.63	788.905	1095.29	1015.1	1340.95	1395.84	2360.99	1595.06	2264.16	4618.6	3482.46	2725.94	3250.02	2555.41	3130.87	2471.51	3035.57	4142.56	3306.49	3127.03	2207.51	4192.49	2662.04	1585.99	3221.74	1608.19	1208.97	2390.2	178.857	1338.62	1901.38	1494.15	1371.08	579.008	826.406	1373.48	1686.49	1516.42	1142.47
PTRF	2623.88	3089.36	1997.74	3064.71	3199.7	4017.61	5767.98	2930.32	5107.75	5005.84	4713.89	120.275	6460.65	6634.35	1101.64	1051.23	4562.32	1782.93	2635.95	4513.03	2868.44	2195.98	2201.4	2417.32	4048.3	3376.28	3174.22	2768.97	2644.8	3529.3	2469.22	5511.43	4347.55	3731.36	2237.66	3425.91	5113.07	961.871	4586.58	1640.72	2533.75	1192.17	3000.01	2222.09	5776.7	2858.23	6803.88	154.414	5185.23
HSPB8	4305.11	2517.16	3033.73	4318.38	2991.9	3753.54	3006.97	4116.89	1213.06	2001.95	4600.5	874.067	348.577	557.263	1745.94	1734.52	4680.08	147.203	4857.04	2668.65	3662.93	2797.76	6545.62	2584.44	748.203	1479	1296.62	3313.78	2446.22	1973.54	299.893	1971.15	1717.32	290.839	310.4	1041.38	2669.04	364.848	269.351	969.107	128.672	1320.76	4561.65	593.375	1446.18	3377.8	2181.65	1206.91	1443.8
P2RX5	2190.82	2139.95	3207.18	5097.14	3917.25	3315.69	3087.31	1695.29	998.191	1341.93	1063.64	85.4818	2184.52	1478.45	1899.2	1806.71	1880.36	1336.49	3507.6	4554.09	2593.23	7225.48	2995.02	2251.12	1351.9	2578.59	1931.13	2028.14	2362.96	2470.62	1986	3316.97	1916.74	2919.77	1368.92	1195.17	1446.86	563.035	1000.07	1202.91	1964.67	1755.48	619.794	823.854	2119.8	1998.55	1054.04	190.72	918.649
CLIC3	4607.37	2468.28	6256.46	4252.06	4003.73	4363.06	2526.46	3758.67	8.9294	70.195	184.238	9.44604	169.329	86.3839	24.1454	8.89869	3707.23	52.1796	5940.75	2654.42	8756.73	4710.92	7195.9	4008.99	1602.91	2362.32	1089.06	3843.89	2685.25	1828.07	117.078	1887.2	1424.15	48.1998	39.0831	235.728	1944.55	73.3231	50.4404	12.4048	72.6867	599.892	172.75	354.437	830.593	1296.31	1031.95	13.5606	536.625
KLF13	3301.29	3725.3	2475.65	4476.97	3523.78	4765.52	3804.84	3336.06	835.775	1679.43	1853.09	781.244	2326.77	1889.6	562.501	506.772	3670.1	2044.7	2719.04	2586.61	3303	4853.78	2665.25	4556.04	5896.82	3474.03	5165.23	3006.67	3444.68	4292.9	5218.29	5775.2	5072.2	5880.95	1127.22	2761.04	2435.04	708.327	1794.92	641.06	2120.68	1241.12	1963.95	2175.32	3139.09	3336.02	2736.02	684.799	2601.41
ANO1	865.635	604.484	816.717	442.982	1186.11	2216.7	1122.21	1274.51	62.9367	123.78	233.546	106.162	93.8122	76.7615	72.6881	99.4811	2262.17	580.862	489.938	1236.57	1473.38	473.509	1130.56	475.366	231.208	561.67	267.914	1051.67	706.904	1119.99	235.198	741.731	355.578	377.329	181.715	234.815	371.916	85.6733	679.225	156.35	430.996	316.1	136.303	119.485	383.774	386.194	1011.96	271.992	497.778
TOP2A	3855.32	1946.11	1635.09	2272.96	1341.38	1113.65	892.382	1087.68	6622.11	4431.48	4703.79	4035.76	3561.68	5306.97	2562.96	2673.15	769.71	2122.99	2062.19	2019.04	1180.97	2761.43	2389.56	2495.78	3218.04	2099.37	2256.31	2100.27	2039.57	2632.12	2866.08	1656.31	1334.5	3428.53	2895.95	2498.02	1353.11	1828.65	3397.7	1145.93	851.678	3801.08	2620.28	2130.73	506.849	442.545	535.446	780.611	594.567
METTL7A	4159.88	3537.31	2705.73	4569.27	5341.9	3004.52	5324.85	15561.7	1109.57	1121.56	1508.04	1509.36	698.715	726.512	269.23	570.86	5829.65	251.604	2860.49	3332.26	5684.19	3351.44	6863.59	3436.58	2579.26	3358.23	2164.26	4607.11	3347.19	4768.93	2563.62	3304.11	1407.98	3317.02	1073.92	2297.1	8083.36	2224.74	838.44	615.066	457.257	476.026	1241.36	3234.21	5860.98	3367.92	10237.1	2075.73	6553.48
GPC1	2673.06	1613.07	1743.7	1778.78	1799.37	2844.44	1564.86	2064.78	416.516	855.681	527.897	222.048	855.645	342.054	124.732	61.7357	2622.77	599.639	981.171	3235.34	1644.25	1428.53	2070.76	4296.8	5941.87	3716.38	5633.72	4223.09	3446.37	3903.43	4154.25	4640.04	7000.89	3106.52	28.1031	1962.73	771.982	325.05	1431.37	66.0222	900.41	157.631	534.411	241.508	841.777	665.762	1116.55	310.821	414.429
TPD52L1	2506.27	1323.3	4225.96	3084.06	3379.74	2380.43	2122.44	5418.94	186.868	232.018	353.555	514.187	423.005	122.731	1063.06	759.278	2289.8	1509.33	5079.06	3506.19	3914.94	3736.29	6139.35	2773.68	1107.78	1945.32	1706.39	4876.26	2846.73	2061.19	1026.77	2369.69	1324.83	394.982	153.725	269.716	3383.6	1510.61	436.171	1186.47	1886.17	798.528	969.36	1144.33	2089.58	2066.44	4300.35	879.882	3092.98
CD9	16186.7	19982.4	17301.3	21181.9	16056.3	19001.3	13151.7	14809.9	5354.72	6966.39	6957.4	9431.51	10629.7	4813.6	9036.98	7691.63	14363.8	22651.6	19717.2	19584.2	17542.6	22359	15807.2	10390.5	10289	12179.4	10095.8	8696.81	11006.7	10776	9204.37	12496.1	13663.1	4003.81	4022.84	6218.34	7854.25	1393.53	6853.01	4933.7	11821.3	5770.73	4395.26	5153.47	6096.2	7492.72	7840.48	3714.05	5186.24
CXADR	12767	13336	12754.8	21654.8	20533.4	14434.1	9561.01	10416.9	1459.86	1579.05	1530.45	778.287	1609.59	502.959	912.855	468.877	12010.3	566.738	11310	12288.3	14025.4	6615.73	10829.8	11685.9	14107.4	11504.6	14039.1	12102.1	12741.1	13028.5	14627.1	11038.8	12255.6	13132.5	600.46	733.869	6575.95	1328.6	83.7556	509.633	807.088	2741.93	933.952	1507.09	1303.7	1017.81	1830.72	1032.32	1148.69
DCN	6024.53	18770.9	5759.77	14638.6	14040.2	9665.08	21516.8	13271.6	467.823	2396.63	5120.7	1506.86	3075.62	2758.75	2314.04	3284.88	23229.1	2590.14	12901.9	2996.01	8345.42	1230.76	5014.06	3309.13	3493.08	6539.77	7554.21	6179.75	9726.48	6343.77	18742.6	14652.5	10286.9	19298.3	5813.63	9170.07	31522.1	3029.58	4123.33	2783.33	3717.54	4474.44	8716.88	13483.1	31827.8	12827.8	34356.2	4064.95	28375.4
FADS2	309.359	181.655	52.7786	242.915	81.6522	181.505	134.472	28941.3	119.254	219.337	196.911	14.5228	368.135	153.989	153.25	157.457	6.46433	409.604	175.591	2137.18	71.5352	114.156	3861.83	614.742	303.196	699.286	168.2	706.561	504.059	316.722	392.446	322.21	268.154	398.503	51.7621	365.709	190.573	109.174	854.622	204.383	664.788	114.731	126.193	218.462	321.054	332.867	1414.45	277.008	1167.93
ALOX15B	415.351	202.316	283.868	261.131	439.357	177.754	192.301	15919.6	36.5286	89.1994	223.282	359.454	200.926	147.751	233.02	196.721	96.5852	128.136	209.858	2761.59	298.089	33.1403	4387.1	727.783	240.94	405.851	123.013	1079	281.28	279.843	105.951	198.364	93.1648	127.763	153.735	186.592	125.14	186.478	227.14	211.63	188.402	199.056	253.567	165.321	694.557	290.057	1834.72	424.36	2705.85
ELOVL4	7225.99	4967.93	8990.76	4831.83	8160.14	6505.57	4335.8	14334.3	9.53634	14.2966	408.851	12.6129	143.73	4.2523	249.432	234.311	3368.11	44.2315	7939.03	8239.26	17194.9	2646.47	12637.4	4174.93	2686.89	3280.46	1518.63	6331.91	4317.14	3079.88	1099.75	2233.62	1510.44	382.22	21.5537	389.67	2239.58	155.926	63.3438	20.724	7.9832	265.489	118.334	63.5795	679.791	599.187	1643.53	738.404	1935.39
RNF39	1828.12	971.01	932.56	1642.49	1284.6	1300.72	815.596	1911.67	112.211	276.854	590.646	301.447	166.329	138.103	185.597	183.163	1112.07	209.466	1520.02	808.401	2318.48	949.363	2256.47	1493.92	2431.65	1322.28	940.325	1731.21	1959.09	1098.33	760.525	1900.23	882.887	526.285	267.165	218.012	705.541	206.349	375.116	156.125	235.331	468.329	196.757	413.643	519.918	556.862	864.396	652.518	498.053
MAOA	386.649	520.356	1221.46	794.037	1342.41	2279.44	1445.29	2358.49	110.49	118.133	352.275	48.2508	102.674	141.11	619.164	623.375	3582.45	221.619	648.45	397.42	781.242	993.552	1562.32	491.975	832.361	762.744	602.146	887.493	726.888	559.788	750.311	587.44	1704.59	98.1969	138.578	360.071	2755.54	474.018	157.633	665.863	227.181	275.896	56.5159	381.398	681.32	380.017	1423.19	292.02	690.092
CDH1	12912.2	17316	18483.3	17317.1	17041.3	16356.7	9555.83	14690.7	8844.57	8540.72	5841.47	9652.01	8705.41	5191.78	11471.6	13357.4	14739.8	13637	17289.4	11688.2	16921.8	13432.7	16639.1	12011.9	11926.3	12778.8	9146.92	12935.1	13859	11962.2	10370.9	11921.6	11785.1	9221.71	42.7686	556.558	7909.31	7015.44	54.7546	11745.8	10291	13132.4	2920.47	5642.08	3536.09	2290.28	7692.86	18968.2	3685.05
MPZL2	6871.52	5697.52	14780.1	7902.91	12701.4	5808.56	3583.19	3658.04	160.148	260.169	1184.34	867.87	381.428	187.82	206.264	195.246	3904.87	70.7887	15812.1	6634.52	11239.8	10527	6766.67	4298.65	2635.99	4211.86	2044.54	3575	3690.78	3240.08	1750.88	3776.99	2588.67	1421.91	176.13	153.102	4111.59	143.463	87.2119	179.856	161.742	1242.42	184.926	853.08	1232.07	1076.79	1969.74	1617.06	970.177
DUSP1	9339.04	5362.34	9291.18	5756.16	15950.5	4645.31	7565.65	4550.34	2179.92	2830.97	11100.3	7174.72	4889.96	2241.46	3472.64	1465.8	39717.2	696.848	17887.9	12755.7	16233.1	3348.55	10831.3	5561.54	6059.05	10831.6	5181.21	7544.9	5813.26	5799.75	2366.77	7622.82	7952.47	3476.81	4147.1	7075.34	12470.4	2209.36	4368.08	1649.52	915.733	4584.23	1949.45	13698.1	12958.2	2692.54	4447.02	1150.35	10402.1
KIF20A	955.135	452.024	478.519	661.144	427.828	383.066	230.014	277.405	804.439	667.822	691.975	1050.97	804.288	672.205	783.185	791.032	179.43	618.886	639.617	591.199	310.787	1496.26	506.052	690.03	339.967	704.505	446.659	719.516	553.888	559.327	652.495	629.423	335.944	1016.56	1036.37	686.55	871.906	717.716	1412.89	697.075	533.295	730.04	1104.56	1171.73	391.944	260.127	283.438	583	300.243
TJP2	2707.14	2263.71	2684.12	2549.61	3345.24	2622.29	2282.01	3387.67	211.778	310.961	733.526	394.601	436.602	252.948	875.452	716.765	2314.99	140.843	3960.02	2002.05	4268.21	5590.82	3468.48	3031.56	2354.81	2638.51	2649.02	2978.93	2093.75	1923.76	1811.85	3343.99	2517.14	678.994	642.055	475.542	2011.44	1555.59	286.731	460.417	158.577	911.586	818.489	814.56	1224.53	3218.59	1960.9	694.594	1388.9
CX3CR1	283.438	308.74	310.235	333.324	487.07	485.899	987.501	343.446	68.7178	42.4862	144.519	108.535	52.4732	7.11403	40.3119	19.093	519.043	103.824	376.503	198.283	164.622	230.068	261.369	202.524	199.807	137.793	103.611	276.013	363.496	200.591	172.203	349.017	273.391	162.597	189.018	332.575	1516.23	146.303	152.447	90.5387	108.621	121.429	166.815	457.661	538.672	718.061	805.141	475.276	965.682
MT4	22.0375	9.44193	24.7382	94.1525	104.675	27.9446	153.073	123.254	29.8492	57.8885	16.797	14.152	14.5039	33.3042	12.0306	16.2203	89.062	94.445	48.8188	18.1946	19.7279	84.3205	7.70585	61.8798	34.4914	49.2845	76.3076	82.0391	64.3289	62.9948	62.9503	12.7933	129.34	8.27922	26.4083	95.1692	102.489	17.7253	25.1267	68.8628	17.4027	18.0834	25.1266	151.573	17.3532	42.4659	34.9901	35.8595	29.3096
PRDX2	10152.5	7559.07	9969.91	9392.43	11545.4	8375.77	6693.12	23023.3	199.791	323.174	1175.4	108.916	1539.11	361.078	8618.64	9018.64	5619.46	3817.69	9175.55	13294.1	14142.9	8296.57	15166.9	6740.17	5793.73	6232.16	5744.73	8392.95	7015.12	7838.25	7593.88	6311.19	5601.3	5614.15	855.219	4252.26	4735.54	2558.43	3054.36	4369.52	2409.44	3025.66	6040.64	1340.62	2986.94	2223.69	5266.61	3047.6	4587.81
SH2D3A	202.512	276.89	150.786	306.719	203.188	346.305	243.074	268.626	251.308	202.526	138.681	50.5409	111.315	130.239	286.325	97.2157	448.34	185.68	265.991	229.137	276.978	292.356	169.308	231.97	238.52	236.817	100.253	189.49	167.629	278.954	182.901	172.283	176.248	148.783	98.2077	139.845	317.609	150.953	256.38	39.729	86.332	130.489	40.1667	145.472	51.619	51.1205	246.462	314.476	165.196
MAGEA3	3673.82	79.7074	28.9569	9.15922	10.9692	222.921	15.3119	33.5314	13754	13431.4	12842	23612.9	18560.5	14765.9	17470.1	13273.9	247.266	3578.52	6.86836	7.06317	43.093	14.072	12.1074	119.992	45.1467	42.0842	68.0955	96.1411	150.215	53.8301	3674.52	2209.27	66.3443	143.207	6647.3	8688.3	181.371	9656.06	8981.14	12918.2	5066.54	4741.85	453.34	4466.48	858.089	499.595	79.2612	137.485	184.291
MAGEA6	4060.53	85.0961	48.0024	33.8629	34.4815	239.004	8.45603	41.6579	13923.4	13682.2	13926.6	24915.7	21194.5	16018	18671.3	13602	224.753	2634.9	68.3952	7.29502	52.3986	14.99	49.1564	19.0896	69.9717	15.363	85.6121	105.833	73.4584	14.3119	3403.12	1276.15	68.1486	180.369	6119.69	7284.85	172.764	8355.08	7296.85	10703.2	3594.96	3760.51	252.332	4748.88	675.622	497.743	36.9174	348.011	148.302
MAGEA12	1720.67	166.266	120.133	182.641	40.3025	117.046	65.6715	56.7606	8888.12	7614.22	7814.83	12613.7	13410.4	9666.91	8227.11	6962.22	102.677	1518.97	11.1999	52.4265	63.3009	49.9823	85.7451	82.6908	125.731	92.2946	81.799	114.45	58.592	75.7461	705.685	316.451	80.5993	265.467	4023.19	4520.57	180.82	4324.82	3254.21	5280.07	2159.69	2118.61	97.6396	2538.45	416.308	261.393	140.127	130.645	156.073
MAGEA2	657.975	80.8819	10.3926	17.133	73.2313	110.845	40.5349	15.4837	3994.18	4328.47	4687.75	7209.41	6492.89	4837.01	1854.81	1955.25	132.812	38.4956	17.0653	65.1215	8.64458	66.5152	2.55776	18.5142	17.7724	11.8432	6.84651	3.02274	39.0715	37.0288	815.297	75.9411	25.9311	40.2032	1405.81	8.63092	3.59167	1691.62	1453.2	1001.88	45.063	864.057	51.4067	1503.1	152.22	125.359	5.526	68.3698	23.4742
CTNNBIP1	1961.7	1497.56	1054.96	2127.26	3873.89	4404.31	3722.81	3499.81	329.076	278.949	359.246	23.7118	392.196	252.415	510.603	791.45	2910.15	188.362	1381.04	2718.34	4006.46	1473.25	2004.45	1800	2216.07	1831.5	2418.89	2370.67	1768.75	2121.63	1291.47	2031.3	1661.01	1051.38	158.173	212.698	919.321	328.426	392.105	688.482	304.053	396.1	326.881	168.631	730.857	846.057	1276.06	84.1918	475.54
CHP2	314.842	299.3	437.534	630.381	2366.85	4419.03	2408.79	1257.37	9.64331	28.6338	40.7503	29.7413	13.3091	28.5848	25.8238	17.1004	3917.46	16.5714	363.871	488.514	3979.97	44.8989	845.896	563.045	284.87	722.696	169.398	1756.41	559.513	817.576	16.5278	189.687	141.815	16.2035	14.9435	10.1313	743.692	18.1554	25.7194	21.8986	19.2079	26.2573	22.6516	24.6372	156.729	52.3116	239.778	43.7333	19.0191
C1orf106	2636.61	2643.85	3509.65	1973.71	4200.6	3481.53	2534.55	2648.34	37.0873	92.7912	464.341	175.696	407.053	51.6163	285.5	313.668	3278.17	134.717	2525.88	3892.76	4317.7	2208.64	3741.37	3467.92	2122.87	3150.52	2805.85	4089.27	2529.28	2722.07	1469.94	3160.44	2139.57	1846.56	91.9249	136.048	1257.96	122.192	544.296	299.021	43.1047	633.111	140.019	603.012	1024.43	862.289	1060.07	438.41	887.886
TACC2	2081.02	2599.9	2661.76	2162.06	4580.9	4579.88	3278.87	2866.71	141.875	177.692	838.888	264.163	293.148	91.2859	239.834	262.634	6383.37	181.053	2551.16	4565.51	4188.17	2481.68	2851.89	4209.56	1977.34	2460.81	2357.01	3954.58	2989.67	3081.95	2292.73	2038.08	3000.62	1203.9	102.383	567.069	2065.73	628.854	1506.74	233.946	276.555	491.444	714.845	309.84	937.86	890.796	2294.41	953.211	945.287
SCNN1B	411.952	307.374	616.51	663.484	582.89	734.357	405.374	953.26	9.89999	40.6919	116.926	13.47	28.4467	59.228	5.69491	7.33444	545.147	16.8257	425.152	400.789	771.269	236.709	933.844	635.331	183.564	456.397	278.725	610.727	746.342	287.174	147.131	627.994	307.92	13.2695	14.4323	78.1893	261.894	25.2259	21.1286	51.3637	19.7325	56.5873	30.6844	31.5083	127.985	45.3918	288.175	104.583	81.4745
PPP1R13L	2343.36	1873.64	2289.42	3905.27	2821.68	3029.89	1152.55	2009.31	77.9682	155.883	453.779	258.418	335.919	173.214	92.5678	171.102	3769.17	183.662	1456.07	2327.91	3904.4	3810.48	2288.78	1593.87	1445	1797.07	1175.19	3173.65	2455.94	2231.44	945.711	2742.92	1884.77	866.637	175.179	229.722	972.879	321.273	258.197	201.879	295.312	449.161	219.209	312.824	625.226	578.779	1360.55	764.257	619.935
C1orf68	1553.44	391.815	1294.8	481.908	1932.36	1925.24	2816.95	2936.17	25.6724	17.8724	351.781	15.0641	174.504	63.4377	23.4221	19.8935	3553.43	14.2618	3776.33	514.042	1938.02	1569.67	1074.13	812.712	423.147	1069.04	273.825	1031.25	680.395	875.523	31.2159	579.383	500.347	98.1417	33.0643	18.4288	2878.88	33.2712	42.6478	14.0004	39.9755	406.588	70.8111	36.0939	506.922	1775.61	1911.89	86.5478	36.8176
IL22RA1	1847.76	908.992	1535.37	1481.92	1745.02	926.239	1186.34	1828.89	126.36	193.337	243.07	110.54	116.253	120.842	120.817	170.208	1095.62	178.339	1248.3	1039.14	1695.87	894.409	2237.36	1419.5	468.981	843.843	593.938	1881.78	1606.22	1472.57	520.668	1199.27	4048.95	337.228	122.462	149.946	661.613	112.392	191.074	120.785	198.463	206.828	144.837	245.458	382.05	337.848	555.022	370.756	296.663
ERBB2	4043.34	4387.59	2285.75	5382.55	2478.97	2718.61	1531.69	2943.56	820.896	648.628	787.244	228.203	530.088	601.441	432.219	221.487	2769.36	493.565	1461.2	3319.37	3311.4	1291.98	3006.97	5099.58	8899.12	4800.44	6445.85	4079.29	5195.52	5655.42	5213.4	4930.42	4895.19	4150.18	913.095	1045.57	1064.97	476.713	852.427	455.841	562.686	690.655	648.311	416.733	724.193	642.602	1233.33	264.383	667.736
VWA5A	552.81	781.97	623.716	1338.54	1713.05	1612.13	1565.96	864.381	150.753	259.108	857.26	427.791	339.295	318.833	956.744	1215.06	1932.2	244.951	922.737	889.987	384.961	1140.58	724.265	875.895	1460.33	1924.56	961.99	1141.22	1122.76	936.141	950.767	1153.63	763.443	919.936	519.311	601.313	1257.84	546.64	808.901	1432.89	339.727	315.099	769.588	738.521	1358.68	805.198	1738.04	847.989	1299.88
PTGS1	2880.12	1992.06	2427.91	3208.71	5448.94	4587.02	3209.49	2681.77	107.303	280.03	548.8	270.221	331.027	225.926	299.146	252.658	3418.39	211.189	2953.31	1322.76	6470.12	4501.15	4571.98	2103.84	835.495	2313.22	771.154	4614.06	1964.81	1575.08	520.27	2824.87	783.901	970.542	269.739	731.948	2436.78	391.294	4975.04	278.568	331.39	522.083	397.094	639.931	1562.18	610.891	1249.44	661.955	628.892
MEGF6	5046.79	1095.87	504.074	4502.48	383.505	920.386	644.85	422.485	5.92109	24.1453	195.053	176.577	32.7882	7.00004	21.1097	13.8226	1580.57	72.6755	166.252	693.782	181.406	339.038	425.363	3787.72	3754.8	5879.8	7067.09	2747.02	4310.86	1815.58	5243.47	3687.88	2026.73	6339.99	17.3708	57.7338	380.461	40.5644	20.3098	18.3841	102.246	16.0883	129.957	160.024	991.308	170.326	717.05	259.126	490.501
DEGS1	16811	13241	17255.8	17770.5	29231.3	28836.1	17200.8	22033	5890.17	5545.21	8446.17	17877.6	11042.4	5758.6	3344.38	3766.19	27422.6	6022.18	16067	19221.3	28577.8	7785.45	20036.7	7741.94	5902.51	11375	7134.16	13953.7	11292.8	9606.73	4456.33	5662.18	7062.48	4645.9	2529.92	2971.6	9306.44	2077.15	2530.45	2538.58	3137.06	5035.44	2802.39	4446.79	5927.09	5917.59	7209.74	8387.47	4424.21
CDHR1	323.669	297.229	197.865	77.8459	1081.95	697.918	343.872	196.761	52.9559	100.036	97.1165	185.192	24.0344	48.7022	12.7264	72.5448	453.117	21.8616	54.5225	5.94917	319.94	20.8911	159.955	136.393	106.127	313.534	52.5501	338.215	96.2603	327.74	36.9392	180.741	73.6803	61.293	52.2697	72.7292	47.8703	100.223	112.231	34.9146	121.99	109.05	112.992	211.799	218.835	129.336	193.459	159.51	136.334
EMP2	13221.4	8656.14	9380.94	9103.05	9484.8	9246.12	7035.27	13486.2	1033.06	1223.65	1694.12	1004.86	3039.95	1057.41	1898.98	1570.75	8875.94	1120.25	5806.35	7481.11	13111.8	4835	11679.3	7944.1	5383.38	7043.1	6361.97	14191.5	8078	7097.59	6096.77	6877.01	5186.76	7233.71	995.378	1006.66	4685.08	260.771	1218.48	1576.22	932.619	2341.59	907.519	1664.8	2940.98	2489.83	3581.34	2360.34	2115.15
BLMH	5177.43	2228.34	3549.57	2906.47	6367.72	3345.1	5525.05	6059.22	797.509	893.76	792.322	13.8632	214.155	801.104	662.143	706.07	1979.89	642.638	3231.95	3253.63	11999.2	721.335	7169.22	4493.23	2635.4	2605.61	2353.68	6618.82	4154.22	3625.52	1471.67	2247.17	1768.41	1160.01	239.198	1050.79	3225.76	1192.61	943.189	678.396	797.804	1752.44	510.839	910.373	1526.97	760.223	1759.8	620.704	706.464
GPT	113.647	131.521	315.638	214.416	256.09	225.621	196.32	483.728	109.188	178.027	59.6348	111.879	125.399	71.3559	81.919	108.035	263.302	162.862	245.665	268.096	297.037	109.169	245.436	159.884	148.839	192.911	79.8508	330.065	234.809	163.698	118.882	121.101	159.44	100.64	118.13	108.521	228.009	35.8532	185.69	118.968	86.5189	114.495	73.3966	129.308	61.1478	187.257	207.941	40.4953	144.767
TGM3	3199.35	1712.76	4110.34	4290.95	2705.83	1934.27	1555.91	1814.09	75.9932	87.8028	281.915	112.59	154.884	104.973	25.5706	181.104	1836.23	112.671	1086.8	944.898	6174.73	560.465	2430.83	1380.32	7267.94	9252.38	4700.85	4841.02	4479.39	4041.49	5694.67	6654.46	461.397	1423.28	57.1179	202.207	2405.54	65.3688	90.3251	41.8549	74.8402	309.577	108.641	173.439	191.834	1109.16	914.562	109.5	106.79
PAK6	1147.12	917	1650.47	1516.22	2458.7	2145.02	899.886	917.478	68.4514	111.322	354.382	163.631	291.071	158.622	218.974	144.973	2369.66	809.012	981.037	1019.97	1614.4	1910.42	1301.64	1032.88	676.989	748.397	451.474	912.663	687.763	993.607	614.057	1438.94	763.673	380.419	254.317	167.611	651.341	330.994	201.151	199.512	1152.59	413.413	291.416	228.364	480.469	455.7	712.425	645.306	192.758
OSR2	376.946	581.065	255.835	715.019	237.434	217.558	1166.87	318.714	66.1494	183.084	198.262	263.192	272.919	108.123	249.185	360.133	1719.32	185.162	281.296	718.263	295.289	366.25	300.433	646.674	1317.49	670.665	945.575	621.265	1032.49	812.699	798.375	635.299	843.783	2338.11	226.12	243.883	1667.94	142.349	109.662	244.669	141.822	207.559	232.643	326.118	1859.49	372.723	3654.15	272.527	1144.62
HAL	15675.5	6119.74	18166.3	12893.3	14240.7	10363.5	8669.25	16913.2	17.2652	131.133	708.966	317.248	339.189	44.2624	61.9901	21.9802	5184.25	13.7638	20752.5	9158.02	32051.5	3708.48	13230.6	9966.38	2315.54	6952.25	2591.07	13400.2	10622.8	9097.12	153.092	7206.26	2725.8	174.355	45.4953	6.43057	10682.9	89.7378	158.947	91.0751	27.8829	1630.06	71.3916	1097.85	2113.46	2189.53	3321.93	10252.8	1223.89
MMP28	274.599	67.2037	401.679	348.798	545.498	1282.71	368.054	381.003	221.759	243.619	125.405	139.38	130.251	271.947	87.4269	145.052	1056.01	194.969	489.267	379.474	269.545	347.564	232.968	326.918	220.191	397.857	268.097	255.154	134.819	189.412	74.2034	330.443	140.801	54.9516	169.486	168.914	58.0669	48.3605	112.641	110.001	151.617	53.2602	71.819	59.805	63.8623	267.651	216.263	398.437	54.3805
ECM2	523.318	1283.47	358.49	387.974	383.848	416.801	2839.91	460.099	64.5362	212.745	307.827	280.692	155.264	146.029	209.524	211.465	2244.91	296.394	382.424	345.839	421.759	165.782	391.265	316.167	256.138	389.688	363.418	428.65	541.978	555.234	216.375	602.939	506.892	733.881	552.846	546.655	1459.28	310.663	325.531	382.072	475.848	297.664	722.127	603.452	3767.56	1141.59	3511.79	1237.01	3269.55
FAT2	743.949	906.768	1947.94	1729.14	2197.31	1647.11	1233.21	669.635	79.95	66.604	233.529	49.5197	200.771	111.467	156.415	136.498	2552.75	200.747	1021.59	2366.87	1262.64	2018.96	1796.08	932.854	297.037	407.353	447.98	653.914	490.021	718.159	142.316	607.96	601.216	255.154	63.2485	36.6059	680.212	50.9433	111.564	161.631	153.794	505.6	65.9063	131.315	275.126	256.594	659.562	65.4245	139.47
IL18	2144.14	1703.1	1420.02	4455.12	4764.89	3821.98	4616.66	3184.43	27.0346	62.3933	372.837	10.1967	283.134	69.5267	118.229	131.007	2844.26	6.7002	3414.5	1508.34	4578.44	2321.97	3383.37	1547.96	472.16	979.016	575.282	2250.35	1351.07	1012.11	102.972	761.124	539.966	40.7666	140.551	142.368	1901.88	115.173	81.7284	104.387	87.9495	208.648	346.474	543.15	578.567	470.534	838.806	448.924	350.197
STARD5	589.287	535.596	893.017	1248.03	1577.74	857.416	991.307	1206.5	171.348	35.428	197.657	194.728	233.142	186.764	226.153	141.53	1405.77	223.724	1023.1	741.674	774.183	2056.87	1163.64	899.041	240.588	709.477	315.819	972.771	835.359	535.216	148.693	643.113	397.499	121.088	151.631	109.487	1099.52	106.054	182.372	33.1876	36.8484	248.334	134.935	237.074	450.134	353.399	379.449	236.166	398.755
ESRP2	2063.19	1923.57	2702.34	2161.97	2178.48	2130.1	1089.77	2676.85	14.8717	35.3097	226.189	36.9022	94.51	38.0268	29.6689	34.5878	1800.74	35.3802	1577.61	2096.4	3207.61	1951.66	3566.95	1792.15	875.447	1469.33	890.312	2364.06	1720.89	1600.1	530.108	1475.17	984.036	661.481	25.6518	16.4855	1183.35	16.9479	50.9788	75.5415	31.4796	361.596	65.1943	232.186	541.374	210.017	758.812	463.689	560.176
NUAK1	3575.9	4713.47	1994.42	1657.61	1843.17	2684.63	1583.45	1697.65	135.887	186.845	647.116	882.963	531.832	151.627	227.561	227.26	3953.35	158.465	1016.36	4383.49	2949.01	601.172	2339.15	2154.05	5078.97	2634.28	2314.67	2662.83	5066.78	5975.39	6461.02	3788.23	4467.06	3851.01	248.566	889.543	1273.62	1204.2	359.076	162.302	377.341	248.394	745.997	528.607	2950.21	904.267	1430.28	891.627	1953.84
HLF	952.792	523.255	473.846	1396.93	743.583	744.498	1040.21	653.469	63.0524	124.893	126.477	117.802	63.2266	99.981	149.087	112.094	1066.02	112.551	253.445	573.481	322.717	498.387	535.359	1083.7	3039.32	1210.43	1233.34	1251.31	1075.46	1616.62	846.021	656.622	906.23	1601.61	54.1768	113.833	404.083	16.15	13.9816	160.576	16.1466	45.5616	11.9981	175.78	173.254	170.025	631.957	39.8584	37.6794
CTSV	5691.86	5714.19	4908.06	13404	4288.4	4240.44	5755.51	13105.1	738.103	808.141	652.226	1090.29	997.314	1010.15	3127.19	2365	3994.25	849.055	11562.8	4910.25	2209.58	5784.59	8717.94	7619.15	17044.8	4635.98	13404.9	9220.92	7335.18	8065.55	12811.4	15846.7	9027.39	10811.2	308.387	373.099	4484.71	1496.62	329.448	2003.18	816.466	1322.84	350.03	721.67	2144	759.38	3163.36	2636.77	2464.62
EPHX2	376.936	336.626	675.599	451.115	1021.99	774.664	440.472	683.289	7.44983	7.6197	14.294	5.64819	58.1718	10.3299	106.627	163.956	814.284	290.896	146.993	340.669	701.061	507.541	415.837	227.042	181.016	475.257	231.917	541.287	479.972	200.469	148.843	149.273	257.722	115.658	10.7531	180.798	537.455	94.4201	165.737	54.8346	243.596	16.3799	21.7578	144.017	179.578	36.6266	338.516	16.2257	252.8
TMEM254	797.648	379.779	681.314	856.307	839.325	1016.36	860.997	2195.72	244.389	372.025	252.435	277.273	575.722	379.543	118.475	243.323	1039.31	323.169	848.574	707.483	1551.15	663.383	1267.11	901.138	520.303	591.375	365.367	946.844	894.542	678.929	288.143	738.215	443.544	89.08	67.8186	94.4043	999.15	312.042	73.6885	217.289	179.735	265.858	165.159	205.833	513.583	323.999	538.509	95.2954	451.872
CD207	840.61	777.121	2084.48	476.116	1170.91	4152.32	1289.18	2063.19	95.4805	31.4627	454.403	32.7284	305.183	21.7786	89.016	58.6198	3642.66	105.287	533.759	1519.21	1001.72	559.117	1451.35	1594.65	282.752	1229.2	475.259	1862.91	811.562	567.648	121.15	949.497	457.469	137.144	181.109	197.162	394.947	216.34	185.362	117.881	255.008	257.257	122.692	302.118	255.63	347.625	361.471	358.052	225.686
IL37	1124.74	517.964	806.78	470.871	917.703	1153.3	2223.24	1631.25	314.093	154.415	183.878	138.322	230.289	80.8051	250.298	421.325	2124.48	452.464	2084.7	446.84	1258.84	765.887	816.789	786.619	473.549	576.168	338.226	813.261	981.969	1061.39	162.102	609.181	451.177	56.4132	214.215	100.669	1201.15	84.0353	228.484	394.88	156.702	323.225	137.901	296.558	353.461	690.004	689.94	627.568	236.49
ELMO3	741.844	682.952	803.507	851.534	1158.94	1004.72	496.823	838.069	32.4215	33.9415	203.477	8.86467	176.339	44.726	54.9678	38.0332	766.463	84.1962	746.897	746.414	1291.51	702.283	826.4	675.759	546.594	797.016	519.736	937.607	554.533	731.786	460.702	983.658	591.059	351.408	211.823	137.217	402.703	87.6851	229.152	28.15	122.484	87.1093	178.035	164.471	398.208	150.159	388.76	97.4581	202.302
ABHD5	1037.07	617.106	1224.58	1300.75	947.971	770.352	798.602	6473.58	446.223	590.655	357.657	474.028	409.736	318.641	355.247	470.37	922.637	394.553	2391.45	1906.08	1584.29	1010.61	3709.9	1204.9	480.606	734.704	388.529	1938.06	1300.41	999.562	323.629	633.184	574.703	269.945	564.46	340.266	1271.68	314.683	325.637	405.851	353.597	394.511	341.867	631.572	586.738	560.509	1073.55	731.3	1024.61
C2orf54	676.461	448.772	621.907	707.288	737.27	754.833	535.69	691.885	79.6045	146.02	167.244	16.1481	151.343	111.46	155.559	120.531	991.589	100.957	449.12	546.381	859.25	158.092	761.424	713.739	396.207	310.889	426.755	483.475	696.202	949.219	382.682	2033.7	229.42	321.94	128.266	158.998	163.04	146.554	124.352	132.002	109.155	250.229	223.899	186.875	215.12	281.647	278.667	392.641	237.584
TMEM30B	1529.29	807.672	1451.88	1102.87	1389.49	1112.05	1115.47	1189.79	54.8261	55.4313	292.478	191.592	130.951	128.428	112.233	127.052	2002.24	110.352	1233.06	1139.81	1047.24	1524.58	1422.51	716.154	667.816	719.407	605.086	1053.87	490.304	448.101	775.763	472.778	535.98	434.196	136.775	105.335	497.187	74.2999	218.814	164.811	42.5906	220.894	124.576	280.882	372.816	414.809	797.601	367.767	531.735
EPB41L4B	1638.09	1438.11	1955.78	1867.99	1857.87	1583.05	1845.28	1385.14	97.5246	172.466	400.466	181.112	195.048	216.565	299.052	133.255	2345.57	208.224	3084.51	2092.21	2640.04	3592.45	1665.31	2254.63	2789.77	1854.13	2591.74	2283.82	1329.59	2119.09	1871.81	2278.03	1876.09	696.914	203.904	180.118	1444.04	699.959	377.402	226.368	195.042	398.695	178.872	299.049	693.621	950.958	2067.93	522.338	1035.09
CA2	5079.44	2925.85	4202.78	7938.2	6594.22	4515.36	3742.36	2292.65	256.613	312.989	1170.58	629.494	647.245	199.789	166.333	144.375	14500.2	141.943	11230.9	3012.43	5019.93	7264.61	3945.77	2787.77	374.593	1173.08	416.605	2852.04	1297	1206.26	153.538	3038.05	850.421	163.727	156.451	1964.1	6511.8	181.779	189.127	14.6971	144.849	1180.62	322.937	1068.6	1165.21	272.942	889.071	642.612	504.466
PLEKHA1	5552.36	4057.4	4596.7	5010.96	6534.47	6002.45	5533.98	5159.5	585.776	797.946	1219.65	1462.32	957.675	699.595	1407.04	1580.84	4927.11	910.25	3531.57	4304.28	6198.19	3837.5	3876.68	4156.24	6885.11	6263.2	3536.7	5773.86	4065.83	3756.08	3984.52	3953.35	6889.16	3043.56	845.378	1518.76	2876.57	1213.13	2128.68	1099.04	976.373	1173.83	1402.42	1274.39	2328.5	1558.31	3358.01	4326.88	2666.87
ZBTB16	138.849	85.9753	55.2584	144.233	45.2202	528.445	336.584	1149.81	93.4361	151.775	165.754	202.957	162.675	102.376	202.003	158.626	3372.42	84.4771	65.5718	226.936	94.3193	71.1935	340.322	104.52	149.302	106.055	153.008	204.163	159.885	121.354	99.4839	141.083	113.598	73.6359	179.291	152.163	619.322	230.009	117.346	216.051	85.8278	87.7025	61.8873	163.582	437.232	437.07	813.024	250.319	307.807
PHYHIP	186.501	24.3225	18.7532	194.192	152.274	817.484	244.265	421.872	15.4584	33.7434	113.653	127.709	26.314	12.8238	160.096	18.6419	1279.39	47.6559	7.14889	88.4386	20.851	8.88574	303.263	407.184	615.159	229.704	207.53	275.38	329.236	481.75	839.56	394.99	318.65	88.4744	33.7985	23.0681	218.297	29.6027	50.1046	46.3076	66.1055	95.6031	28.0523	29.6873	39.0752	28.3541	186.878	51.0373	19.3864
SPTBN2	582.748	293.035	469.527	728.53	550.142	591.478	355.751	450.438	216.2	189.085	98.1752	118.6	232.109	212.591	166.112	282.871	748.427	41.9725	337.981	423.927	996.602	446.858	744.072	414.522	291.337	332.515	320.053	533.364	409.878	433.729	234.558	682.407	178.171	58.6838	27.4334	243.463	96.366	35.8261	30.0339	202.013	177.476	27.6596	42.759	83.4117	46.7385	22.3777	105.614	17.0113	38.936
GAN	3429.54	3121.86	2881.99	1634.12	9130.33	7628.63	7166.48	7403.19	467.035	309.332	774.701	453.418	822.636	426.902	258.529	201.447	7921.57	415.694	2288.98	2591.53	8632.89	974.143	6467.49	2717.42	1739.19	1998.09	2054.97	4814.07	3518.76	2736.67	860.806	1451.4	1385.81	662.673	276.996	454.927	2356.98	354.858	266.05	155.695	321.623	775.358	392.627	570.861	990.657	656.117	1416.55	893.73	581.032
PLLP	521.052	451.025	444.86	358.049	1635.12	3260.93	1536.27	871.802	160.452	110.754	328.057	51.2365	367.279	141.029	304.195	265.683	2793.88	597.224	508.881	303.399	860.733	185.174	655.402	516.078	182.145	290.799	154.141	708.403	265.713	350.036	72.6957	241.673	165.01	107.668	209.046	226.989	892.53	374.743	195.168	209.137	483.776	277.824	49.9439	457.538	363.485	220.64	764.553	85.086	310.95
BSPRY	829.266	710.948	1350.64	517.028	1797.46	1272.57	728.585	1328.33	75.7429	146.47	202.069	72.4139	125.152	32.4005	82.7678	79.5638	720.672	301.513	1353.68	473.371	1831.42	493.822	1513.9	724.562	207.521	628.455	231.501	1549.21	713.618	534.831	144.737	652.868	268.785	173.369	142.174	53.0955	496.587	28.002	94.8995	47.3809	243.32	150.978	54.6974	135.863	160.624	354.073	542.587	282.391	219.308
TM7SF2	2487.52	934.052	2144.43	2249.31	2119.52	1338.85	1360.62	7258.02	926.345	1928.71	392.652	13.836	621.398	1734.97	547.35	809.479	987.988	67.4165	2945.02	1664.44	4079.73	737.463	4770.32	1761.24	593.974	1325.06	586.144	2085.93	1598.96	1344.43	290.422	1039.4	552.338	192.077	43.2345	31.4719	1291.19	47.1662	66.6863	559.474	115.813	351.842	54.8741	148.956	358.267	250.674	685.17	172.627	572.831
IPPK	1068.14	545.677	1576.97	1066.59	1629.35	1181.38	890.812	1044.4	215.185	221.295	354.795	386.93	500.89	343.017	321.138	184.73	1398.23	266.836	1585.26	968.039	2243.18	1008.2	2000.96	1311.12	933.896	1018.21	1048.73	2726.57	1191.03	1341.87	482.107	1166.07	670.634	517.357	521.453	507.397	1068.2	606.755	490.05	530.189	448.565	671.071	378.573	700.973	920.361	878.7	1221.62	506.475	816.039
KLK1	501.886	267.155	344.035	345.264	464.824	654.249	403.012	535.577	139.16	189.763	173.787	312.829	212.749	178.104	194.788	215.771	789.977	235.847	265.136	430.815	534.367	155.052	399.462	534.311	313.913	429.564	425.952	826.127	453.651	512.399	218.512	437.214	411.638	180.157	201.9	232.101	421.092	243.685	185.266	202.407	340.93	174.301	328.435	241.269	268.934	288.136	420.562	276.5	264.734
PTPN3	692.129	462.752	1244.89	735.036	1136.16	1159.32	1289.95	746.016	64.9762	98.2113	270.385	41.4922	52.5958	63.0679	380.267	344.379	2254.11	442.777	1119.29	762.055	1133.6	1128.2	916.438	911.515	460.019	726.663	534.978	839.452	807.498	731.427	327.463	637.053	498.043	195.427	27.4902	147.111	1004.19	698.484	1070.89	299.838	547.419	669.442	201.593	153.316	233.284	353.871	319.328	144.033	366.134
ZNF185	3992.87	3078.44	5612.92	6188.63	4068.4	3295.75	2754.28	3003.56	192.296	486.604	763.808	373.47	406.346	292.219	198.048	278.64	3714.92	575.28	6328.22	3456.34	5920.73	5256.97	4777.57	3454.5	2421.62	3761.22	2148.49	5732.68	3137.57	3918.35	1359.97	4563.07	3980.82	1003.34	318.691	458.12	2605.43	334.382	367.529	282.095	871.918	1075.45	588.665	769.356	1845.59	2329.17	2368.1	830.431	1059
SH3GLB2	494.733	443.994	418.435	589.067	678.861	799.87	677.306	512.562	131.157	216.348	236.318	76.0891	225.407	157.983	276.096	314.972	847.062	347.54	462.614	728.014	973.707	540.993	477.792	601.571	553.674	722.941	708.605	652.117	682.086	543.404	340.386	517.3	567.87	307.379	327.412	184.093	302.877	279.014	280.108	359.57	432.266	270.612	100.712	207.989	155.799	373.626	220.002	220.418	176.171
EPN3	1070.1	588.943	1320.25	718.13	824.544	908.254	477.842	1122.59	13.1168	110.797	163.83	120.849	23.7839	78.2574	22.3702	14.963	637.069	33.9293	700.444	1105.37	2077.12	319.824	1811.37	1309.6	234.202	529.303	463.295	1070.77	670.876	799.662	190.16	240.282	200.665	246.634	86.2277	76.9444	510.783	115.126	42.8496	108.666	22.618	136.802	67.9907	88.6223	232.958	301.9	355.413	310.779	101.722
AZGP1	11374.6	4075.46	10268.3	6366.89	8141.97	5334.87	10544.7	24949.8	36.4143	84.2615	444.036	55.6659	567.639	93.9814	146.097	139.831	6382.47	621.211	16957.8	5967.28	18690.4	7121.09	14631	5501.06	1392.13	2780.36	1536.71	4722.49	4574.25	3819.88	167.112	2646.57	1094.79	47.8871	1130.84	877.579	4187.78	186.668	100.987	226.336	705.903	999.292	210.811	955.189	1388.13	2057.22	4549.36	1058.05	2225.67
TMEM43	1787.25	2207.26	1944	2693.4	2200.43	2808.32	3066.63	1571.43	2053.83	1924.63	2228.69	1402.93	2251.36	1269.42	1733.71	1876.21	4422.2	2169.74	1814.98	2547.97	1574.4	2885.75	1576.48	2377.77	1970.93	2119.62	1935.85	2297.12	2826.77	2879.51	3111.55	2916.47	3247.13	3144.26	3623.96	3965.46	2747.56	1256.09	2237.92	1370.75	2163.07	1466.81	2499.53	1943.42	2929.82	2158.56	3159.43	1419.66	3163.35
SOWAHC	5484.1	2046.63	5698.58	4284.87	4445.27	3618.65	3155.35	3484.34	816.363	417.291	759.181	1523.36	833.525	430.017	1071.16	999.569	4233.79	715.994	7221.73	4311.17	10027.9	4898.74	4569.67	4708.6	2267.4	3988.21	2160.24	4238.9	2618.64	3531.93	1372.51	2096.87	1858.86	3132.79	276.463	764.056	2364.08	686.813	710.001	1005.04	666.945	1173.82	819.693	953.241	956.703	1226.94	2066.99	971.845	1263.83
MST1R	488.397	270.202	466.537	446.525	608.85	928.792	519.63	543.462	72.4784	27.0866	88.9587	18.1637	153.576	192.382	17.9352	195.61	1194.92	195.54	379.088	735.729	442.868	805.72	481.474	351.345	97.3019	366.956	167.701	541.76	364.975	450.541	203.17	218.546	202.356	94.2878	113.517	352.145	340.905	221.758	19.7196	38.3719	240.143	105.296	10.7527	155.604	289.182	284.637	298.423	187.618	175.069
CYP4B1	210.841	153.342	242.84	509.678	504.051	537.566	336.023	396.469	124.99	219.333	258.165	93.2798	296.118	214.76	82.0755	269.711	2069.11	148.959	440.248	297.61	120.212	230.971	150.521	208.325	116.577	253.483	214.987	299.626	346.561	169.904	111.383	236.86	102.642	98.4644	222.634	109.661	372.005	202.421	205.975	179.496	141.103	226.035	138.163	239.816	180.347	237.098	328.451	256.907	172.836
PKP1	12083.6	9658.76	13939.9	16836.7	18985.2	14910.7	7233.85	9248.94	6.3377	16.6566	534.356	18.8334	820.23	8.57364	8.81879	10.3619	14400.3	7.30401	10605.7	17622.1	25918.2	13504.4	16463.4	12879.1	6212.79	11411.3	7140.36	15312.8	8778.73	11725.6	4729.39	15935.3	12762	1878.66	16.4821	7.36054	4859.93	8.62767	8.03893	9.6791	12.4728	693.143	9.98342	525.886	1515.99	1681.01	4502.55	404.796	570.143
KRT31	281.636	201.981	250.662	494.174	474.631	1431.93	768.798	999.973	125.884	29.4291	153.179	103.23	230.969	56.5652	19.6763	97.101	1526.54	144.728	279.016	449.622	365.752	149.134	670.667	284.958	178.726	292.478	314.943	217.427	298.866	186.766	156.432	132.852	385.066	278.641	105.827	108.228	193.514	103.948	106.21	61.9456	138.757	82.0184	144.321	138.287	89.3204	120.455	159.145	79.3555	654.555
CWH43	3099.33	1196.07	6326.16	2661.59	3208.52	3396.03	2617.77	3511.53	52.7412	36.3978	208.523	16.7506	192.023	9.9326	32.8835	9.53017	2451.77	5.7084	5997.73	2275.41	4231.61	3178.18	6183.84	2139.1	724.796	1587.95	794.972	3300.42	1947.2	1561.19	230.301	1276.48	1135.76	74.3278	47.113	17.0808	1882.41	61.3776	23.978	63.8902	66.2424	478.537	26.5781	307.027	514.088	618.363	1459.81	992.654	495.776
ALDH3A2	5819.27	2878.38	3459.35	7582.6	5348.49	8820.54	5353.66	6594.52	953.222	1442.58	1670.51	1749.37	873.824	1154.88	1419.43	1314.98	9386.78	1101.07	4343.73	6405.89	5892.37	4981.92	4860.92	6695.43	6075.82	7296.77	7396.34	6746.57	6658.96	9177.19	2944.02	3309.26	8670.79	5857.47	1733.46	794.756	4344.97	1401.47	1651.56	962.769	1033.54	1567.99	969.366	1591.84	2012.19	1401.2	2673.41	1757.5	1828.74
TGFBR3	527.255	639.898	446.669	389.037	1666.16	2327.28	5316.57	2670.14	1407.58	1111.61	1139.49	440.635	646.842	1046.65	2048.11	1924.89	4355.17	951.002	480.57	600.512	1007.16	328.954	846.686	537.516	812.018	968.219	1010.7	964.229	682.784	636.154	388.635	656.692	578.453	458.54	2596.8	1759.12	4644.28	3316.03	706.685	1930.18	1707.02	1306.94	1946.27	2059.91	4826.48	2712.84	6654.77	310.7	4703.13
PLCH2	118.11	102.013	124.482	148.974	190.198	175.134	126.505	162.831	113.845	82.9155	61.9688	73.0194	173.824	112.678	35.4525	82.8003	567.605	195.844	91.4877	337.625	186.151	213.292	152.52	203.683	130.515	204.178	179.335	164.174	170.883	175.735	121.006	104.908	158.348	81.8489	59.5679	133.29	119.491	139.564	106.062	53.8961	152.52	111.245	17.7521	136.713	14.6245	100.497	33.0009	176.247	121.256
PARD3	1818.27	1555.34	1401.86	1834.69	2233.74	2707.18	1478.87	2450.52	536.381	457.139	362.757	881.482	169.312	334.55	306.343	422.263	2357.4	588.034	1372.9	1820.53	3406.89	1772.72	2258.2	2328.67	3121.77	2099.2	2718.58	1931.24	2474.93	2471.81	2144.15	970.588	1868.42	1591.03	305.904	364.398	1102.27	255.25	942.375	515.09	847.458	433.618	881.21	433.973	540.029	663.572	543.407	388.159	278.092
KLF10	7268.96	8531.6	8711.97	8233.72	11458.8	10928	6106.09	5105.04	965.527	787.984	1982.18	1680.67	1671.15	1298.26	2456.24	2002.25	10149.8	3159.94	10153.4	8228.27	10707.1	7933.79	7977.77	6012.97	7020.57	4866.78	4976.76	6565.28	4928.23	6411.42	4251.65	5728.07	4473.03	5435.13	1338.38	2432.11	5464.66	1620.49	2295.09	2100.91	2169.03	2899.76	2224.32	2862.89	3584.3	3911	4000.74	2688.45	5148.45
NDRG2	3304.22	2469.05	3763.02	2702.91	3802.91	4710.85	5399.98	3738.3	408.837	423.412	995.092	91.1204	328.958	388.138	408.44	722.335	4056.32	102.545	2878.63	2748.46	2732.27	1316	5317.5	3738.69	3317.77	2417.99	2025.27	2512.85	3202.66	3676.2	1696.47	2087.38	4175.32	1032.81	116.562	891.314	3109.79	946.79	619.495	1061.09	1140.39	493.504	375.053	701.503	1572	401.245	2052.17	363.166	1054.42
EPPK1	4506.83	3294.92	4604.46	2945.19	5241.7	5309.64	2766.59	3116.79	56.9285	59.6273	608.211	157.17	312.439	98.6716	88.2869	31.8194	10468.3	408.626	3992.86	2678.21	4706.85	4256.67	2556.9	7532.13	6753.38	8518.28	5339.3	8991.33	5650.81	5526.85	6822.31	7189.44	5089.1	4488.26	61.294	100.932	4192.52	8.10158	96.4967	130.697	584.723	949.055	115.762	499.751	1439.47	4196.66	4408.38	1117.11	1055.83
IDE	5436.49	2775.92	5917.54	3637.9	7838.07	6432.29	4895.24	8788.35	578.098	684.72	984.493	1480.85	451.581	445.067	749.186	774.557	3339.02	950.391	6117.55	3122.01	9882.14	2193.96	7819.73	5560.47	2826.11	3789.09	2324.98	5472.38	4438.89	3881.99	1181.84	2356.24	1738.64	1450.02	666.887	672.226	5014.45	947.085	1311.65	740.067	1717.73	1459.8	1230.32	1149.57	1652.76	1939.69	2968.24	2723.42	1800.73
ETS2	2347.95	2479.18	4034.05	7122.28	5798.66	4798.39	3356.6	2902.15	333.716	521.904	1299.65	278.268	713.303	380.214	726.944	456.031	9730.34	261.971	4319.34	2251.31	2929.68	4782.42	2348.37	3077.56	1208.39	2733.03	1382.97	2284.87	2237.09	3262.76	1929.13	1961.51	4065.51	2511.13	279.542	651.028	2954.11	457.732	355.404	422.976	287.206	430.854	392.484	1217.22	1728.15	1349.85	2155.1	537.527	2392.85
DLG5	3137.95	2988.24	3048.7	3053.6	3892.9	6078.28	3731.19	2332.95	630.408	771.81	1397.31	2446.97	1114.88	540.346	418.358	416.597	10283.7	999.267	2983.6	3527.79	2598.04	2723.85	2607.9	3440.82	4075.06	4609.39	2167.47	3720.6	3104.81	3123.53	4855.1	3585.72	3235.39	4470.6	690.48	986.339	2299.96	1469.43	2330.87	671.245	1497.01	877.457	1073.94	997.693	1908.76	1032.6	1831.22	1969.9	1390.04
SEMA3F	6208.08	6398.29	6730.34	5627.84	8013.17	8716.06	5033.06	4864.09	553.01	852.467	1220.97	574.683	1031.68	765.355	613.318	492.487	9059.32	769.914	4975.54	5043.06	11434.7	7352.3	6429.55	7496.83	6884.58	7742.54	4510.34	10581.1	6570.86	8677.42	8499.49	7865.56	5732.44	5867.12	681.302	1089.86	6116.86	1013.67	1195.57	998.827	1240.41	761.642	1052.34	1112.22	1830.99	844.516	1992.52	966.571	1225.57
PAMR1	1738.1	2136.18	520.694	1806.9	360.726	1870.15	352.24	423.58	65.5292	278.633	271.343	98.1059	219.212	139.916	155.489	156.502	1009.63	26.11	39.5057	2079.89	39.9308	23.4552	171.818	2486.05	6021.51	3703.58	4945.77	2843.91	2727.12	3487.34	2042.81	5429.65	319.377	1405.87	49.9446	75.204	482.843	128.399	46.5112	73.2512	220.723	117.56	42.9188	78.9241	342.128	360.12	585.89	52.3095	342.297
BICD2	9353.48	7021.76	13804.8	6041.23	11346.5	9572.6	5476.79	7854.48	1774.4	1665.79	2368.54	2952.75	3063.3	1646.88	2567.34	1798.56	8376.21	2343.17	9957.14	12106.5	18430.7	6551.4	15541	7975.1	5539.34	5463.04	6228.32	8208.51	7168.62	8340.62	3959.37	6382.1	6439.35	2443.17	1972.72	1533.26	4256.59	2176.54	1660.99	1765.68	2096.54	2330.82	1951.67	1699.5	3160.75	3967.29	4160.89	3423.4	2229.9
UBAC1	1063.96	681.112	1308.8	1275.84	1968.62	1882.53	1667.44	1725.04	704.198	728.011	1328.32	74.5011	1365.08	741.776	964.853	610.689	2205.88	737.004	1198.9	1321.15	1500.53	1761.06	1684.52	1128.42	965.177	1208.95	1466.46	1855.63	1077.43	1142.41	750.131	1519.54	1255.55	543.986	931.94	657.529	1233.41	1091.37	701.371	883.571	1079.59	869.527	865.776	939.478	839.307	808.204	1085.09	427.762	712.547
GAS6	1209.08	1889.21	1041.2	3098.92	1988.36	3361.13	2497.99	1457.86	623.95	913.696	1086.72	669.781	971.338	695.555	773.236	911.627	3656.81	449.693	1265.46	2220.17	1417.42	1849.04	1809.81	2120.5	2293.88	3029.5	3295.23	3263.83	3282.25	2325.81	1573.14	2623.51	3817.55	2882.72	900.908	1296.41	3157.68	888.01	746.166	869.607	978.559	857.677	1052.7	1782.73	5295.68	2713.31	3526.49	1160.37	3998.14
SLC2A4RG	724.223	425.747	636.409	1246.21	1056.74	797.889	804.568	802.065	1689.81	1805.59	669.247	209.289	1784.48	1444.89	1055.62	1417.25	2076.51	775.492	642.794	1714.9	996.117	1382.22	896.521	711.997	485.286	1141.99	960.522	1118.85	790.136	785.147	303.253	953.694	908.433	801.9	319.131	365.422	610.816	283.709	352.075	597.154	804.292	640.41	471.698	400.016	802.175	754.291	654.065	39.6549	477.53
PCP4	104.781	52.0308	63.034	8.76829	10.7515	78.6143	638.504	179.483	8.72852	31.6054	11.1805	55.5728	86.5303	33.0229	45.3913	23.216	338.39	82.7949	72.5458	12.9152	14.116	44.7498	50.6209	77.2207	7.59146	85.118	26.6655	39.5276	56.0169	137.31	56.4117	75.1394	245.471	118.366	65.3091	16.7873	236.032	18.422	43.21	100.28	25.46	35.0336	56.6483	77.8352	135.678	231.786	1532.79	221.173	352.662
COBL	541.401	554.308	492.02	310.724	828.766	1341.96	853.165	984.803	323.081	290.75	338.345	523.089	151.553	131.288	34.9261	170.374	1389.84	479.899	458.346	434.33	798.403	392.321	699.671	498.757	603.743	736.647	428.506	945.194	699.189	672.672	362.909	623.995	597.159	245.624	37.8055	26.3148	555.5	141.169	68.6586	58.27	737.379	308.031	55.4922	37.6456	270.277	330.842	865.9	86.67	328.965
F10	50.7882	96.4615	58.2468	25.3723	77.9805	249.888	316.586	88.6756	13.8947	118.769	39.6678	32.4551	85.8842	57.0591	69.6859	35.3574	180.891	93.2432	29.9457	22.8873	109.555	17.7484	69.4358	8.55873	56.1036	62.0402	108.743	14.4242	53.7233	99.4088	35.394	94.9703	10.9132	77.5079	51.3437	5.92751	309.319	87.7828	55.6082	48.5954	61.2706	45.7668	17.9626	20.7854	355.158	129.25	366.401	101.269	192.264
FGFR3	13900	9579.8	12080.1	21107.3	19202.6	26017	9777.12	8172.14	9.53611	15.817	1823.21	20.0846	2199.54	11.6727	15.5967	16.0693	20475.7	17.2888	4084.72	14593.1	9734.7	3009.51	11906	14088.1	15391.9	12973.3	15413.3	13178.3	11208	11227.9	18900.6	13382.5	11286.9	8053.42	9.74936	19.1216	4905.96	16.569	25.6525	13.5778	25.2531	286.721	72.1715	429.81	858.591	374.342	1261.19	406.466	400.238
CSNK2A2	4177.12	3052.69	3676.08	4160.81	3760.41	3839.55	4032.27	6042.52	1810.68	1413.76	1151.37	2964.67	3638.8	1715.21	1983.71	1650.1	3199.08	1446.2	2735.27	2444.96	7757.45	3533.39	6208.32	3076.26	2505.79	2195.33	2114.04	3301.19	3143.67	2558.16	2083.6	2236.72	1968.77	1672.88	1392.24	1459.31	1534.24	635.767	1432.54	1593.93	1213.2	1781.67	1532.62	1130.31	1209.04	1119.82	1749.87	1703.17	916.492
NFIB	7345	10623.4	3779.67	14075.1	4896.99	6465.97	5217.83	6834.95	1040.76	1024.14	1426.71	816.048	1878.26	1679	1601.76	1319.42	6220.57	457.042	1082.95	9608.89	4022.99	2147.72	4206.28	9619.32	16469.6	17191.3	19236.1	11637.7	13061.9	14695.7	10636.7	8741.66	16226.3	12698.4	2641.31	1155.6	4337.67	1610.88	2470.67	1005.81	611.535	358.229	1719.5	1448.93	4686.95	2496.45	5589.36	849.443	4134.38
SLIT3	641.929	751.898	396.9	571.311	305.107	336.34	1637.19	597.39	150.19	260.975	165.47	74.9227	60.1443	140.382	37.0415	206.758	633.374	114.027	257.358	184.082	374.25	249.158	259.819	320.922	1774.72	1786.19	1364.71	986.602	1047.53	1356.49	1056.94	2049.5	1017.62	647.876	137.689	249.589	952.466	137.046	214.436	138.458	177.437	229.69	100.135	300.894	2276.71	946.927	3244.08	428.232	1527.17
FHL1	1951.37	4361.45	2908.45	4093.71	1617.16	4234.06	9831.96	2098.32	5164.39	4517.88	3785.22	4514.52	4365.36	2678.98	829.695	404.471	10611.8	258.885	1117.44	3357.83	588.473	242.139	939.98	4003.33	6747.3	8727.52	3417.08	3156.24	8522.89	3740.5	8624.5	4017.68	5451.34	9932.27	1197.68	1732.88	16093.7	1098.8	5648.93	543.768	410.389	580.998	2175.22	2767.02	4711.94	3994.4	11128.4	884.707	6311.88
FAM57A	1686.87	1808.86	1707.02	2464.36	2566.43	3860.4	1922.8	1595.3	820.65	1231.98	1639.23	717.026	2190.66	1101.16	516.443	703.422	3347.57	793.728	856.324	3025.14	2984.43	1437.32	1738.43	2148.07	1360.59	2225.96	3261.43	2206.68	1431.69	2500.62	1546.05	1874.58	1789.56	2053.81	493.456	610.844	1299.89	674.531	1035.48	877.518	1514.55	1383.92	828.959	776.045	1328.74	820.595	940.088	1099.84	790.769
LRP4	826.149	750.775	625.092	1411.7	1619.75	2109.64	2214.89	655.226	1351.99	1140.07	1271.44	1225.9	518.287	691.06	452.459	322.619	3353.43	273.071	447.026	696.256	681.057	438.688	1030.41	658.794	2670.62	806.508	1243.96	961.624	1491.79	934.839	1996.66	1011.97	2992.27	1196.87	58.1984	126.176	620.693	508.919	335.946	333.262	200.566	262.946	299.546	744.399	310.577	225.418	406.609	1351.44	225.038
CES1	485.342	262.096	246.891	80.7537	138.772	409.643	911.811	332.212	54.3654	28.6537	97.9725	18.0864	77.7093	9.64693	540.303	1116.1	443.274	28.2171	14.4861	163.361	137.312	34.3539	183.123	210.224	226.953	7.74538	503.65	126.545	452.021	200.911	44.6072	226.356	180.708	291.407	911.263	429.567	515.221	22.346	53.658	589.547	15.6224	79.2579	492.494	40.2561	848.11	51.0392	1888.57	161.515	359.412
PTPN21	1259.24	1085.54	988.171	887.682	1736.98	2583.35	2918.87	1555.5	547.118	712.166	1003.05	1068.09	653.196	502.827	688.562	658.911	3430.61	542.003	1020.63	1373.32	1644.64	993.939	534.352	1032.24	1374.04	989.719	1262.76	1520.18	1215.81	1194.79	874.183	1730.17	1284.78	971.194	1271.36	689.57	1263.11	164.289	861.573	901.535	821.935	892.155	710.679	548.339	1144.7	919.672	1189.88	1755.01	1146.85
FBLN1	620.497	1520.97	395.995	1166.21	345.569	711.408	3643.11	1040.06	1363.22	2164.86	1453.64	138.964	1823.88	645.715	422.9	722.163	3594.01	642.576	266.699	654.912	292.183	269.672	475.312	873.745	2075.56	2786.24	1566.43	909.99	1828.13	1633.21	2225.87	3756.97	3360.78	2327.28	713.584	1171.11	3372.65	727.378	814.965	576.687	1143.52	477.233	1020.29	1076.65	6518.1	1140.35	12965.7	155.399	6873.37
SCGB1D2	139.908	10.5038	6.39198	8.38614	12.2635	34.7778	2022.58	658.083	70.0086	7.25226	58.129	12.5374	60.9561	24.9811	454.944	664.914	2740.8	15.277	12.996	26.8742	5.41857	9.39433	13.1844	184.361	11.4661	11.3742	9.71276	14.9972	11.496	13.6746	10.9509	9.28836	17.347	8.64606	23.3838	13.5541	1095.32	19.3267	10.8817	467.498	12.5703	13.3602	76.2065	20.4065	460.873	398.867	11379	22.3484	7311.93
CTSG	279.605	977.116	226.349	635.288	468.7	506.819	2252.39	339.609	138.806	155.683	312.356	221.703	247.478	279.069	178.013	400.201	449.516	371.105	419.219	62.2268	235.862	244.738	262.868	158.309	366.927	329.343	462.103	269.576	305.086	296.228	533.874	1207.23	225.981	1396.42	204.366	216.456	1031.9	194.309	197.99	379.193	386.695	240.961	251.624	481.116	1110.05	720.323	2357.5	579.377	1408.86
ACVR1B	2924.11	2280.71	1881.54	3740.37	2480.91	2513.09	2563.8	2733.32	1227.54	1544.24	2065.89	2645.07	1138.97	1429.7	1081.83	1073.84	2665.22	1247.53	1675.94	2609.98	1885.74	1312.26	2480.97	2667.28	4254.77	2997.4	3002.26	3728.79	2510.85	3300.94	4174.77	3120.51	3371.4	2039.08	1156.54	933.339	1695.61	1473.88	1660.43	1171.46	1437.37	1248.69	1336.87	1843.07	1870.29	2417.93	2435.34	2844.09	1462.98
VIPR1	1036.25	978.993	1616.75	1066.84	708.403	1052.98	1005.36	806.524	117.741	79.7454	208.563	70.1578	202.273	44.0758	82.2198	24.0886	809.489	167.55	672.799	1029.06	1023.21	326.544	548.979	1026.48	3215.16	1372.03	1817.42	1081.32	1390.26	1356.77	2266.7	3354.92	2383.61	1251.6	48.6578	44.283	292.06	38.9303	59.9135	52.2051	26.8942	125.16	53.8226	198.363	213.565	228.272	621.056	84.2353	193.167
IRF6	3786.94	5673.94	4369.04	5357.77	5872.03	6725.73	3677.67	2988.18	37.6704	93.3454	493.353	302.14	189.626	122.468	101.398	61.4453	7409.02	159.312	2905.61	5114.24	3246	3363.62	3195.44	5574.17	6595.47	6258.99	4927.5	5543.67	5773.17	5814.51	6345.46	4744.44	8959.33	4059.98	396.533	224.052	2716.74	195.577	278.323	455.257	505.257	875.771	415.204	740.001	1098.87	1211.44	2504.93	1089.93	1180.56
GRHL2	2263.34	1769.65	1773.83	2443.16	1733.48	1582.25	836.175	1144.36	43.779	115.711	305.301	125.113	165.896	48.9209	68.3012	136.554	2178	125.552	1044.2	1659.16	1352.62	799.281	1429.53	2087.68	2838.83	4624.45	4636.23	1558.46	2329.75	3541	1865.2	1767.54	2620.18	2739.65	122.756	98.0251	1183.81	158.191	118.481	210.18	116.508	232.987	237.182	286.02	407.127	258.312	707.927	399.671	490.914
DOCK9	3368.97	2204.9	5969.2	3388.97	5051.51	4295.05	4729.44	4572.87	973.397	1260.07	2189.43	3262.73	902.238	1010.17	2662.8	2420.24	4630.19	1463.67	4300.13	3499.22	7140.43	2426.9	6237.15	2676.33	1900.36	2248.7	1007.46	3453.83	2939.54	2665.38	854.362	1955.34	1688.34	786.618	483.807	726.885	2527.74	1015.6	345.549	1825.5	1149.71	1124.22	349.937	1365.6	1641.23	1438.3	3225.1	1935.23	2000.28
IL20RA	556.836	297.892	507.273	622.434	841.14	889.275	881.025	1749.86	3.53655	9.79755	36.4474	3.82099	23.6814	9.56286	2.99416	25.0603	1195.91	12.4344	508.951	750.596	1360.24	664.773	1278.06	353.194	239.426	518.106	157.189	580.648	298.437	374.837	319.238	164.771	279.205	34.2332	89.7617	11.3571	337.693	67.9569	17.7008	81.7284	7.72334	43.0491	90.7718	81.3945	88.8385	88.1253	263.799	113.176	255.46
AIM1	5979.04	3105.96	6758.84	6129.91	8177.66	5823.88	4553.41	8065.75	114.057	201.632	1023.87	406.549	568.044	190.924	603.398	218.618	7006.91	68.24	6544.06	7241.98	9195.84	7188.02	9099.95	5644.66	3628.63	3403.76	2837.95	8383.65	4787.1	4809.17	1570.75	4384.47	2253.41	1215.15	483.968	4991.51	5241.35	647.71	1673.64	398.01	267.651	1241.45	884.524	2394.74	2609.27	1930.04	3539.7	2266.6	2961.32
SERPINB2	4670.45	5971.5	8607.57	4742.65	4644.14	4238.46	3656.43	4651.91	75.5774	225.915	1833.14	867.503	281.505	213.628	130.351	286.276	11795.4	53.4611	9837.39	2381.33	10449.7	4041.22	6268.08	3771.8	877.427	4777.29	685.654	5933.06	3453.57	3278.49	2780.24	3716.99	1749.2	1974.79	56.6933	2642.94	4926.91	325.472	26.048	360.177	113.699	2029.1	151.756	625.258	1423.93	1270.62	1415.33	1559.83	1194.18
WBP1L	3227.9	3242.45	2734.37	2270.81	3358.36	4195.8	3155.74	2959.87	1322.87	1466.43	1314.4	875.535	1763.29	1339.97	1279.66	1141.97	3047.35	1067.41	2510.83	2447.01	5002.33	1701	3667.68	3639.52	2525.26	2674.08	2580.18	4782.09	3785.61	3928.09	2361.15	4136.16	3148.05	3047.25	1471.5	2108.79	3559.92	2400.27	1533.97	1708.22	1990.32	1613.13	1709.34	2384.09	4328.44	3094	4060.36	4053.52	4075.37
CLCA4	632.669	432.934	1137.26	336.466	1338.21	884.783	935.926	645.175	9.51132	18.9479	81.1787	20.3626	14.7246	47.5499	6.59057	15.6528	1380.46	105.87	875.192	800.622	2301.45	567.622	1297.72	515.286	138.418	743.618	141.919	1452.68	490.216	397.134	77.2028	321.059	68.2508	45.835	15.8782	5.61641	305.841	9.60205	23.0736	16.5102	2.78005	23.4616	16.414	126.175	128.43	66.8487	229.449	144.256	96.4449
PMVK	2896.51	1713.43	3231.69	2918.52	3113.63	2688.94	1945.18	9604.77	1208.04	983.954	897.289	255.385	1363.78	1688.2	518.614	947.095	1334.21	1295.05	2969.64	3755.32	4685.63	1922.18	5002.57	2113.29	1863.56	2249.32	1639.03	2814.69	2153.84	2133.9	1077.18	2002.87	1488.91	1066.69	677.73	794.338	1146.62	682.649	1183.93	1028.05	1324.37	1867.21	766.536	785.592	796.564	747.921	1456.28	422.28	850.336
ELOVL1	5269.75	4110.93	6394.74	5348.9	5116.9	3793.86	4584.51	12126.7	1897.66	2194.01	1503.97	212.953	1848.24	2499.93	2167.58	1884.94	4197.46	2388.2	6397.22	4307.9	8244.9	3323.64	8566.23	2795.86	888.062	1514.15	1049.06	2376.94	2079.15	1718.37	618.587	2179.95	990.057	999.376	1541.23	2058.94	2863.23	1108.25	793.669	1313.99	1690.35	1168.03	1068.49	996.626	1788.65	1745.4	1878.57	655.945	1469.06
BRE	1475.9	1394.81	1494.72	1868.3	1833.72	1518.91	2560.95	1680.03	1486.17	1460.09	1681.64	953.967	1082.68	1501.54	1902.03	1991.78	1228.16	1811.11	1380.65	1003.93	1697.45	1408.72	1912.69	1387.18	1225.98	1401.15	2561.81	1590.07	1250.35	1429.53	1390.3	1501.78	1005.07	1351.29	1934.08	1781.78	2678.18	1721.53	1526.62	1794.67	1812.44	1770.61	2195.69	1396.48	3514.35	2281.37	2241.77	1576.46	2440.52
CRY2	184.699	273.588	64.96	22.1281	272.883	545.989	482.478	309.306	20.1732	28.8636	161.993	36.8247	147.177	82.0004	41.3678	34.9443	647.935	87.6692	20.6601	401.025	142.264	59.152	65.6128	110.699	210.055	140.11	249.189	160.682	119.936	105.905	133.721	425.825	546.494	167.796	24.0789	24.7622	256.814	120.985	55.8682	24.5693	14.7698	20.0598	22.5023	196.103	250.924	99.0934	467.771	16.5795	228.483
EPN2	576.806	830.078	601.882	771.616	968.345	1255	1062.3	753.103	363.459	248.089	352.467	136.817	276.401	328.683	300.335	252.585	1969.42	438.909	476.674	688.069	863.831	447.122	733.683	745.79	1370.72	942.305	1051.8	825.117	853.72	772.24	953.974	978.971	925.377	724.594	261.454	310.722	809.694	542.898	1063.51	325.595	550.493	375.099	342.279	335.89	704.584	513.679	572.938	129.544	426.275
JMJD7-PLA2G4B	2083.3	1753.69	2911.86	2746.47	1539.21	1255.36	1242.87	1967.18	420.212	745.371	738.613	566.044	727.249	450.36	552.079	481.932	1877.02	586.024	1591.43	1859.96	2400.6	1440.05	2402.05	2140.31	1218.54	2013.63	1816.67	2502.05	2379.2	2158.75	997.513	2363.19	2247.45	1139.71	855.733	932.999	1575.16	1092.66	1038.53	630.61	1223.84	1279.05	1011.81	1150.25	1326.04	1325.76	1624.14	1346.78	1283.32
SGMS1	2622.52	2063.02	3781.34	2075.25	3896.32	2851.09	3142.45	1818.18	227.405	290.289	740.559	620.242	355.083	233.025	278.4	226.873	4010.28	113.873	3111.6	5291.69	3876.95	2945.14	2540.97	1499.38	1136.1	1442.8	1045.45	1816.86	1571.4	1505.17	1127.04	1068.07	1868.59	761.511	402.483	473.397	1949.12	488.466	401.738	187.307	222.299	299.432	621.869	788.629	969.81	722.19	1309.66	824.371	1099.68
WASF2	4008.23	3068.09	2858.55	4744	4328.37	5408.78	3272.37	3982.93	2220.72	2507.95	2261.23	502.032	2874.35	2086.81	2606.81	2212.48	4649.38	2659.81	2464.81	4557.62	4181.32	2968.95	4671.62	4605.99	4516.21	4455.99	5909.44	4806.16	5238.88	4386.66	4426.08	5344.33	5621.21	3216.05	3709.79	4115.41	4068.6	4735.06	3085.68	3440.55	4566.25	2098.23	4378.79	2846.56	4603.18	2734.74	3666.99	1336.26	3261.49
TIAM1	5582.48	3823.9	4821.24	4231.34	5007.55	5108.25	3018	4540.39	69.9032	69.1088	442.219	105.755	219.608	101.189	2509.15	1809.12	3997.33	1320.6	3756.09	9499.81	7161.09	1376.69	5742.1	5419.22	5738.14	4855.21	3993.1	5313.72	4849.2	4755.3	5803.28	6526.13	7645.14	4385.52	863.855	1109.73	2729.83	317.714	581.811	2139.46	1859.43	1617.09	521.353	1546.52	1695.28	2992.27	2334.16	1494.02	2140.01
FCER1A	1400.34	965.332	1707.64	923.3	1587.77	3171.66	5206.95	1373.44	54.5778	17.9031	147.045	12.0548	151.274	58.9797	69.7667	42.3442	2264.03	95.42	1122.76	1032.76	1150.12	1301.18	1186.51	616.472	345.644	645.803	257.239	1287.69	688.686	753.422	112.789	786.237	683.842	311.263	7.29706	576.202	874.003	63.7709	88.802	119.462	57.3958	208.897	115.221	466.544	1699.9	617.451	2596.6	367.855	2391.1
ULK1	589.661	663.508	620.033	1306.55	577.325	346.964	376.984	539.545	357.251	304.353	88.4377	63.582	561.702	325.362	120.372	103.066	704.228	255.712	401.142	483.396	1125.34	261.488	770.859	662.158	583.295	595.013	568.886	594.265	820.027	803.858	670.919	858.64	795.423	524.085	149.167	72.6885	237.779	291.563	302.407	58.4496	81.3802	165.784	132.972	53.702	318.018	186.565	236.692	52.8922	286.774
SYBU	409.88	286.017	186.79	357.932	268.572	358.999	505.27	530.114	32.1728	123.869	226.882	294.213	215.149	107.575	112.221	53.1713	772.804	73.9026	165.937	111.572	180.385	529.627	214.306	335.369	908.009	679.271	623.494	480.951	415.949	301.76	430.619	357.75	379.385	239.883	170.632	257.57	745.868	406.119	364.034	110.101	151.519	145.418	269.954	376.238	845.274	1189.86	1061.54	397.703	715.844
EPCAM	6442.26	8071.47	7158.58	9086.85	257.924	1766.35	1044.55	627.416	35.477	65.1012	82.2481	100.817	57.4433	49.5134	38.6977	10.8956	902.703	685.366	273.902	463.892	402.517	514.86	371.822	988.254	15370.4	13311.4	13246.9	6006.43	11549.4	4742.7	12060	8605.62	11601.8	10886.8	39.9637	67.8466	369.097	208.059	41.3543	49.2401	299.339	71.3467	106.508	162.414	228.161	254.213	890.132	28.2842	423.737
FLNB	2605.24	3240.43	3444.38	3203.95	3560.87	3455.73	2805.49	3107.22	265.011	357.763	713.984	104.476	471.599	383.141	973.595	1251.61	2865.48	1512.93	2362.71	6839.94	2944.6	3417.49	2501.97	3612.95	3416.75	3991.81	3079.62	2687.91	3917.93	3967.22	2710.79	3536.66	4961.6	1311.59	364.149	1129.32	1825.84	519.935	1191.29	1011.05	1868.36	938.755	1163.19	743.128	1657.59	873.969	3263.12	550.344	1838.23
DAAM1	5771.19	6012.61	4093.51	8342.12	6103.52	6556.14	3987.33	3158.54	805.069	605.982	1094.83	724.984	689.231	528.535	1067.99	1085.2	5704.35	777.539	3845.88	5305.82	5503.84	2533.11	4866.7	2796.32	6641.65	4770.68	6829.35	5991.06	6136.56	3582.04	2946.5	3160.81	3118.82	10991.6	1016.17	1069.47	1889.18	705.328	512.001	805.341	866.351	1596.1	789.231	1088.21	1043.18	944.163	1330.52	973.408	1022.01
FBXW7	1495.3	1402.21	1634.64	2152.12	4075.15	3769.75	3891.92	1610.13	278.495	288.056	616.982	745.597	314.919	304.575	331.947	306.728	6140.34	326.072	1752.83	2751.03	2951.48	1847.64	2689.01	1062.69	709.456	1269.2	872.125	1321.04	957.843	990.324	649.379	713.4	836.931	676.487	431.538	404.035	1250.28	279.332	482.452	314.453	242.918	490.98	345.644	794.768	786.2	480.874	1014.37	710.226	916.346
CRAT	523.485	253.503	238.622	106.544	569.53	371.898	898.899	22726.3	316.437	430.119	573.506	111.869	849.655	323.189	598.739	534.466	293.388	555.059	396.953	6337.81	442.988	83.7471	10784.9	1216.65	381.128	681.737	515.886	2286.27	1769.66	467.853	164.186	509.082	224.775	390.45	103.232	283.136	925.667	482.581	486.956	621.073	755.126	681.696	176.304	217.291	1481.54	468.682	3974.63	405.093	3465.9
ENSA	8745.58	8229.95	9986.94	10253.8	10868.4	13441.8	7826.44	10681.8	7746.98	9372.2	7412.3	4579.13	4203	8316.75	3624.63	5248.69	9069.22	4424.91	9990.55	9796.72	11938.5	7869.04	13617.5	7708.07	5846.21	7669.94	4924.92	11294.4	7220.52	6621.91	4189.46	7142.91	5438.28	4401.09	5520.31	5462.44	7571.02	4915.12	3429.57	4793.18	4527.19	7039.49	3848.68	3506.8	4063.74	3406.49	6792.5	5941.45	4711.23
EFNA4	930.161	1050.89	785.989	1165.67	833.704	554.717	644.015	748.148	326.304	308.079	203.728	11.6445	337.333	247.521	187.536	237.474	465.286	512.02	364.247	1450.67	821.698	402.016	527.508	879.666	1295.99	1182.47	1370.48	814.076	977.069	861.766	2123.17	2006.17	1607.55	851.092	79.0626	138.318	215.511	143.221	212.128	159.341	290.987	153.087	202.317	107.928	279.343	218.112	256.456	199.117	200.051
SDC4	4031.78	5287.06	3255.11	6114.84	3558.78	9905.98	3332.73	5817.71	661.064	879.803	953.14	319.637	1345.83	893.609	3290.66	4549.29	6573.11	618.374	2624.95	5324.98	2686.66	6264.32	3209.26	3614.38	9569.17	4228.61	4299.45	4594.44	3470.6	5760.63	5014.51	5159.84	10361.5	4256.94	1862.9	2627.22	3336.67	2392.09	3415.06	2664.82	857.12	2252.59	1274.27	1738.43	1837.37	2846.51	2501.42	394.206	1818.98
CD248	439.302	624.55	406.714	717.805	970.303	531.595	2069.82	493.697	373.702	409.287	904.148	183.747	994.858	549.64	188.507	313.255	785.531	481.482	549.496	254.589	399.74	728.396	370.603	371.122	300.711	454.036	535.214	442.978	616.287	491.974	660.143	2076.52	585.502	1528.8	478.82	1045.54	2763.36	479.1	686.806	496.089	602.556	642.782	553.484	967.393	3287.87	1077.88	4554.92	757.178	2790.23
CPA4	1118.1	600.975	1126.53	1308.31	892.16	1027	1470.23	2517.51	195.608	330.659	262.283	520.415	260.945	223.569	248.263	151.018	997.234	196.479	1971.72	940.013	2092.6	1647.84	1660.15	1643.95	549.725	899.636	686.156	1210.42	1314.92	934.146	296.977	1058.55	711.721	393.301	648.97	220.893	1191.2	288.189	298.876	305.505	288.396	562.918	345.512	330.762	625.24	836.664	1266.71	992.735	775.294
B3GALT4	325.982	530.871	535.569	544.946	780.892	717.085	635.968	776.395	572.59	314.942	385.253	358.112	475.145	575.619	187.799	214.933	676.982	264.312	690.838	618.134	977.466	1005.23	559.536	604.511	406.693	677.986	436.401	881.984	930.803	523.893	316.434	522.27	405.608	151.716	386.574	121.385	572.269	258.233	106.492	150.847	301.275	387.169	335.27	421.518	585.916	712.274	686.549	515.337	393.757
SMPD3	1208.65	610.161	1343.67	733.003	706.373	506.959	786.958	1244.8	11.6185	27.5699	134.458	118.174	102.978	108.261	93.1636	80.2437	749.51	26.3574	1268.49	806.349	1113.06	549.071	2053.98	1175.58	584.764	661.293	608.263	1069.35	953.14	976.168	161.996	1170.62	523.705	110.507	111.156	227.268	785.211	76.6004	134.643	144.387	120.366	391.124	153.806	329.363	417.257	656.133	857.834	1038.69	656.689
PTPN13	1774.22	1695.1	2816.77	2499.44	5020.39	3994.27	3348.7	2522.08	1394.05	1292.23	2289.01	2975.74	1493.3	2016.26	546.371	257.566	4773.44	307.055	2342.59	1589.85	4636.79	2663.19	2576.63	1372.61	605.596	1004.71	916.763	2392.84	1236.03	1354.15	682.439	1246.53	752.433	668.243	285.76	858.554	1884.8	1002.73	1121.51	220.557	233.784	1499.09	472.074	1147.11	745.681	426.44	883.117	1058.36	634.787
PPP1R13B	730.332	682.841	581.615	642.471	428.246	772.374	639.689	857.395	301.074	400.209	261.837	242.364	363.305	292.008	366.977	268.047	806.388	332.552	442.316	732.394	713.153	385.103	640.684	473.422	626.505	616.89	522.933	496.031	524.468	523.444	391.711	535.72	634.435	476.059	335.69	312.015	483.937	426.517	372.336	439.207	439.143	409.132	380.658	449.762	389.825	451.672	488.184	352.209	483.238
CITED2	2024.35	1702.35	1566.73	1821.12	2079.29	1559.37	2285.15	3364.54	612.125	515.388	1065.7	386.138	801.339	738.453	1190.83	837.316	5141.68	363.539	2617.71	2223.34	1963.34	2058.95	3100.43	1535.57	2130.06	1726.33	1490.11	1935.64	2284.35	1557.24	1557.55	1057.93	1441.88	797.92	546.056	1501.76	1656.18	462.075	243.624	434.661	232.991	486.86	521.314	1337.65	854.623	813.633	995.188	394.135	1078.24
MAP3K6	740.518	784.423	909.428	1157.03	1462.01	1627.92	815.643	1057.33	791.077	692.573	912.871	15.3936	1262.51	808.238	501.034	426.868	1985.49	614.557	695.724	758.273	1475.12	1149.51	1102.09	889.298	335.569	742.388	405.267	1261.23	929.748	618.178	407.767	682.798	725.254	450.977	596.621	452.505	478.624	352.598	646.54	564.512	647.811	391.36	569.464	373.363	670.417	699.193	685.436	255.17	812.469
MATN4	131.584	57.3978	34.9881	131.535	95.5055	95.4428	134.604	68.3335	90.5833	21.7012	76.3233	39.6741	153.747	72.3247	112.152	121.748	111.363	82.0132	96.9535	83.5313	114.663	12.9784	87.923	5.96481	155.535	132.879	51.5777	78.2434	78.7098	123.845	162.263	121.854	38.5779	82.1194	36.2272	156.079	74.9536	97.2026	127.298	207.325	123.602	78.1984	171.614	192.468	145.982	22.2591	388.231	177.457	231.785
LRIG1	2077.14	2072.12	1369.05	2178.89	1490.28	1869.77	1457.98	1777.59	6.26241	90.4077	382.401	178.156	347.439	69.8912	452.083	395.218	2394.61	44.8293	436.87	1569.46	643.914	537.03	1404.31	2175.4	4127.45	2695.39	2265.41	3093.71	2944.4	2866.52	2137.44	3791.85	3376.81	4645.68	341.62	1824.47	1980.21	677.514	626.761	360.824	177.691	212.223	602.555	829.143	2079.65	435.58	2257.71	228.365	1989.35
JMJD7	594.763	618.897	695.359	559.046	1086.67	798.627	522.791	805.936	131.175	297.284	365.365	125.9	489.093	339.169	45.1843	113.304	681.212	234.356	972.463	698.888	1013.14	373.691	1326.09	780.043	537.813	790.14	460.906	926.928	696.897	571.128	350.365	663.128	593.055	420.286	191.57	230.401	582.245	304.315	290.582	222.633	449.344	224.513	56.2594	219.14	447.975	370.626	325.873	185.835	308.89
HOXA10-HOXA9	1176.89	959.784	833.211	3018.25	217.44	2197.53	1389.27	306.81	49.6307	112.268	307.275	175.396	95.7645	80.0547	89.9526	102.434	1644.27	128.054	232.506	79.1137	531.063	111.901	254.212	265.958	2.81612	4.58887	473.087	49.1103	47.2384	90.8407	1139.85	118.514	403.626	2619.49	62.3278	135.783	512.566	88.7273	115.166	73.4249	99.6352	85.979	159.291	117.235	114.316	392.22	421.253	113.597	672.63
BCL6	3777.53	2693.74	3944.42	2702.5	5564.38	3848.61	4933.41	6362.29	825.053	644.19	1925.81	1933.31	924.782	522.054	1499.08	876.994	11776.2	798.052	3112.27	4453.29	2657.73	1984.68	3678.74	2615.72	1472.55	3769.63	1684.1	4444.38	2590.64	2315.15	1436.49	2092.43	3076.18	2268.01	993.801	2189.48	4323.88	1329.35	1426.66	947.824	770.977	1365.75	2255.48	1989.54	2745.43	2368.68	3088.87	2814.44	3746.27
KRT33A	150.38	70.6544	75.7021	70.5216	126.435	273.605	72.1048	635.724	9.72748	19.4216	9.33724	12.0319	10.0875	6.70746	5.65034	15.1746	342.978	10.6884	32.0032	143.832	130.907	31.4348	503.991	30.4362	7.69166	86.1726	13.8545	10.3477	22.1545	176.01	4.09707	54.9337	32.2002	18.8845	6.82647	5.77223	9.54522	11.1723	6.96398	9.55249	7.31211	8.24184	12.9491	11.1378	10.1116	11.2148	11.3667	12.8893	221.176
DNASE1L2	804.451	449.163	792.475	287.02	455.907	563.479	558.138	3176.84	69.3999	21.2735	68.2169	10.5519	42.518	17.8891	33.1978	20.5873	288.138	11.3498	973.504	694.532	853.509	388.549	2255.86	673.11	207.617	323.587	196.06	783.321	695.75	360.536	73.4861	273.76	258.351	23.8171	28.9608	22.2015	195.363	28.4598	27.3791	158.583	32.6915	85.2182	27.1944	28.7698	59.5216	74.3836	264.234	97.6924	156.841
SLC6A9	393.09	247.441	264.953	416.476	63.6274	147.729	169.636	160.431	89.4196	139.042	63.3895	199.524	157.933	13.2554	63.1555	30.1294	331.875	49.8412	202.467	127.238	267.301	339.736	73.0989	394.074	350.085	690.198	371.975	114.945	412.565	371.905	315.215	93.3278	205.65	496.17	61.2001	21.9007	41.7913	25.9682	44.0255	142.665	117.781	46.3053	143.117	115.283	49.5135	119.984	119.781	33.4711	144.878
REEP4	1914.05	1547.02	1586.66	1930.82	1958.23	1881.79	1731.45	1304.08	1521.87	1851.78	1677.65	985.611	2337.16	1410.21	591.35	496.734	1814.87	976.978	1725.52	1601.73	1933.03	1794.22	2428.98	2028.94	1095.82	1524.12	1697.02	2381.14	1743.66	1570.81	1367.55	2894.98	1044.78	1232.67	912.529	1250.05	1240.58	645.645	1107.67	710.324	1176.4	1330.24	1202.33	1197.39	869.522	710.679	940.052	446.546	773.372
TEAD3	884.771	809.514	789.678	1087.48	847.487	782.731	666.997	850.451	346.246	407.087	349.298	172.17	420.624	279.849	176.381	129.197	930.864	731.542	535.381	602.462	884.145	846.75	889.821	636.065	1013.49	646.667	675.164	1070.47	978.017	772.922	1062.79	1500.49	794.258	537.899	335.493	361.853	492.024	315.724	236.9	276.083	633.28	237.131	252.313	199.549	590.698	766.13	658.073	355.878	435.961
TNS4	2258.45	2788.79	2082.68	3773.98	2664.48	2932.04	964.77	1292.33	24.3998	50.4284	378.931	217.597	334.665	68.3478	152.357	68.9821	4432.51	72.0235	1764.54	3412.1	2299.78	1729.74	1356.39	1630.12	2052.35	1613.2	1679.23	2778.71	2492.2	2180.47	1481.75	1991.67	1792.95	1607.26	64.2162	50.7599	445.252	74.5133	75.791	125.818	60.6127	124.495	53.1178	91.0316	345.559	446.493	1291	474.238	534.114
GATM	2663.12	2952.09	2946.06	2538.9	9363.74	11223.8	7613.3	8219.66	796.977	524.371	2479.78	359.169	645.435	641.228	1539.96	817.009	15129.3	5759.68	2234.86	5670.34	2430.11	1039.13	5484.35	3073.62	1465.74	2048.54	1910.46	4251.82	2555.75	1975.22	455.885	749.564	3023.18	481.905	95.8144	679.744	3210.61	5164.92	720.971	255.385	2887.46	681.901	347.266	1335.48	1023.05	1100.78	1617.62	764.26	1366.47
KCNK1	1932.92	1369.94	2099.04	1406.37	2145.71	1561.84	1505.55	2073.18	46.1816	29.9912	180.211	21.2463	241.827	66.6724	114.566	87.9367	1484.62	81.8316	3030.71	3228.79	2853.32	1957.8	2318.13	1799.58	640.195	1578.11	891.666	2012.04	1175.86	1248.92	855.742	752.627	995.869	1440.19	123.016	27.155	952.146	115.84	101.567	148.855	17.9107	183.177	60.1931	260.917	595.204	299.228	596.776	459.844	853.513
RPS6KB2	1326.99	819.264	1090.13	837.985	1450.64	1107.96	609.759	935.234	204.698	285.531	223.243	111.426	149.297	242.851	124.734	156.975	609.328	140.045	1207.02	766.094	1764.71	890.701	1371.78	1371.55	538.866	1180.38	793.418	1307.55	1118.88	1172.76	333.099	453.586	556.742	497.389	178.898	246.185	528.23	239.315	171.048	164.998	215.999	184.925	279.881	247.48	267.002	198.955	323.597	118.132	163.813
ZDHHC3	1381.07	848.414	1356.65	1345.29	1827.27	1785.88	1475.6	1877.23	866.758	545.108	888.858	454.304	712.543	717.259	786.085	802.007	1383.4	875.564	1075.36	1557.1	1796.95	1055.35	1707.07	1181.84	1451.86	989.413	1447.22	1691.43	986.017	1239.54	1039.73	1257.44	977.994	629.211	738.82	644.201	1217.69	603.655	616.658	518.893	1055.93	625.688	766.874	711.552	999.072	963.597	1311.85	560.813	977.298
GPSM2	2398.45	1414.83	3330.72	1917.27	2834.02	3147.89	2175.6	1602.51	895.333	819.298	848.044	486.452	265.92	483.831	1011.42	1057.99	2438.36	956.161	3148.83	2961.87	2215.29	4263.1	1604.55	1874.06	917.595	2179.45	1106.67	2727.85	2057.67	1667.28	746.68	1151.76	1027.84	1157.51	1330.13	1159.96	1615.14	292.231	717.466	1048.83	802.502	674.982	921.08	470.896	897.08	376.222	723.246	954.035	774.62
MAPK13	3903.84	1176.49	4780.31	3335.05	4251.77	3069.92	2224.07	2258.67	124.713	190.427	674.588	355.421	459.648	223.366	344.174	427.209	2147.95	1040.67	4087.58	2680.98	5467.28	4227.98	5628.04	3169.08	1367.44	2559.21	1063.64	4207.51	2455.11	2224.69	715.89	2758.38	1272.24	384.998	331.921	558.76	1839.69	260.461	370.267	436.933	873.659	676.703	438.748	934.277	1607.85	952.621	1495.81	875.373	834.943
ZBTB7A	1602.23	1410.91	1438.71	1693.32	1929.71	1844.7	1082.87	1469.16	660.793	807.293	809.035	895.973	1025.55	615.516	638.36	559.936	2013.07	423.244	1180.52	1573.59	2334.67	1680.78	2372.78	1172.9	1025.1	1357.23	1365.66	1581.73	1433.97	1498.44	851.597	1347.47	1557.58	840.859	840.579	1139.06	1079.31	738.013	773.259	578.566	544.403	647.905	608.687	598.669	1169.44	748.374	1152.23	745.156	847.354
GAS1	2467.38	4211.67	2262.22	4200.12	3582.3	3436.45	5641.31	2405.99	542.056	1640.91	2171.03	1101.49	1709.69	630.7	2911.47	2308.88	7487.01	2040.55	3674.32	15668.3	2571.93	4399.46	2267.6	1895.26	2898.97	4435.45	4511.85	3362.13	2999.12	3313.57	3290.91	3889.18	3763.36	6112.91	2476.71	2960.54	4532.26	1586.82	1299.31	1700.45	1107.08	2340.87	3565.56	3591.3	5978.34	2954.95	5890.52	1712.97	4222.36
BCL11B	3808.89	3806.04	2639.06	3057.86	2078.99	2725.07	1839	1519.58	39.4414	114.407	504.646	131.077	176.286	49.1191	127.854	96.2999	3579.69	117.913	1628.47	2745.31	2495.28	1130.01	2434.69	3613.9	4058	4071.89	2766.11	2962.22	3172.28	3392.23	4197.11	3311.08	3075.12	3875.59	152.341	338.484	1035.63	187.243	287.206	209.234	74.2242	239.271	305.66	825.524	885.858	613.289	1143.1	521.423	1290.16
PDZD2	1693.74	1680.08	1561.65	1502.46	1666.8	2570.53	2436.35	3359.88	43.34	63.1731	392.858	237.739	106.405	33.4648	82.372	149.87	3833.74	43.0785	1083.45	1848.63	2933.37	1937.23	2562.61	2406.05	2991.99	5145.34	1704.1	2291.57	2474.62	2108.3	1684.48	1911.66	3399.86	2709.06	44.5963	73.7566	1394.24	396.749	632.475	95.4192	163.62	128.17	66.5288	246.569	448.67	464.253	1147.05	525.396	737.064
PTGDR	46.6024	91.2344	40.0594	55.7894	62.8583	14.3457	73.651	78.9711	34.6956	61.7402	75.7054	25.4832	73.8778	62.6574	40.0548	22.167	103.854	138.273	17.8378	28.1398	77.608	74.2607	88.181	87.9501	34.5594	66.9909	44.598	55.5456	60.6347	58.4251	72.9733	79.7274	68.7623	93.6841	104.012	121.8	99.0066	103.607	55.7797	75.681	93.8908	109.69	137.764	243.166	183.523	126.329	125.463	193.497	131.871
CERS6	2353.96	1693.02	1300.84	1643.49	1724.91	4365.39	2215.15	1468.14	863.524	998.237	594.318	454.421	695.482	837.966	1430.56	1267.36	3708.46	193.519	1103.39	2679.83	1488.63	1510.74	2017.66	3786.36	4041.63	2297.47	3390.52	2614.57	2554.62	4815.36	3401.42	2314.7	3945.2	2850.83	381.958	1169.73	1599.23	1818.2	1545.4	971.519	309.101	683.76	258.285	1264.3	1258.41	1436.5	1075.22	347.359	1234.87
DENND4C	2222.82	3244.21	1816.58	3677.6	2763.3	3808.98	3473.26	2308.49	2101.4	2050.9	1770.34	4313.91	1591.36	1339.59	1821.7	1310.13	4233.65	1342.15	1615.4	3045.29	2150.52	1630.99	2252.42	2788.62	3033.5	3236.41	2012.16	2840.09	2723.44	2481.97	2147.75	2119.79	2679.8	1681.82	2572.33	1280.17	2206.17	1369.61	1179.72	1224.45	1127.79	1638.28	2958.57	1772.61	2108.82	1449.35	2076.48	2206.41	2257.98
SSH3	907.922	469.907	581.594	1206.59	735.046	675.031	585.342	712.969	445.668	506.734	431.714	417.581	727.943	424.767	239.439	441.247	679.717	210.827	707.547	936.396	1005.15	1453.78	768.231	807.138	560.662	686.19	541.083	1147.68	719.761	779.636	473.823	737.989	807.149	205.615	224.734	300.721	775.652	340.721	300.659	373.535	485.693	376.623	193.022	295.115	471.415	826.144	813.524	807.571	386.03
MIR4680	4135.51	4453.77	4482.12	4538.2	8221.52	12144.1	7059	8270.85	1452.48	1094.64	2182.32	1008.04	878.794	867.487	1633.52	1472.34	9195.26	3012.45	4240.17	6316.65	7455.85	3138.49	6357.09	6106.75	3792.37	4978.99	6461.88	7203.29	5467.75	5561.94	4621.98	4583.22	4304.12	2589.6	1794.05	1740.23	5924.67	4039.95	4490.74	1830.13	4076.3	1321.93	2394.51	3521.14	3844.94	11286.6	9209.46	4207.02	5514.68
RAB11FIP1	1287.85	1048.48	1430.49	892.239	1188.17	1790.05	1610.1	2868.02	1336.84	1078.36	1051.82	858.481	1286.62	1048.89	524.04	373.37	2138.95	789.009	1283.88	934.776	1791.02	903.878	1873.61	1360.47	1086.91	1164.03	717.762	1646.55	1269.59	1506.79	546.301	1216.44	962.283	387.225	460.543	596.29	1023.71	503.604	603.089	588.686	585.091	860.451	839.184	709.282	761.04	972.399	1224.01	537.163	1013.16
AACS	1952.57	1254.11	2393.21	1616.86	2719.9	2481.63	1807.58	8767.09	2094.03	2744.82	1550.8	2276.58	2448.95	2389.8	540.691	633.314	2616.27	1348.28	2214.92	3506.4	3596.6	1294.57	4697.29	2216.92	867.043	1748.32	1130.71	3096.28	1979.97	1343.75	688.997	1300.32	1026.93	846.597	684.567	772.867	1877.94	1743.84	1030.06	830.685	1148.71	1061.16	697.697	694.372	1266.9	924.049	2750.15	2139.71	2060.56
CLDN10	317.557	184.047	149.517	194.703	75.2514	103.196	715.879	382.907	85.4616	163.38	162.057	146.646	150.265	193.434	68.9009	210.785	420.135	181.628	102.196	32.9526	67.9782	70.14	69.1387	376.994	139.19	149.842	97.6549	103.841	141.113	119.004	84.4037	155	122.771	139.929	188.922	177.943	492.755	105.802	223.165	163.048	197.023	234.667	279.235	208.742	385.372	313.599	1034.14	166.901	620.523
EFS	3364.06	2759.18	2648.37	2647.89	3570.27	3498.26	2291.16	2248.94	33.5121	46.9434	450.633	179.978	296.773	101.616	60.2683	10.7899	5345.6	127.12	1369.8	3567.33	3059.54	1808.54	2603.97	3004.75	2083.96	2865.92	1901.28	3220.84	2263.43	2600.31	2012.93	3138.5	3660.68	1898.19	151.412	225.031	1368.59	122.044	1638.78	74.3691	171.319	206.323	173.688	260.822	1551.77	399.128	1370.53	255.881	911.04
SLC31A2	1633.19	1062.07	1533.27	1221.78	2072.98	1641.45	1583.24	3762.36	285.859	372.447	778.154	688.761	497.225	316.901	742.059	598.551	1641.64	277.48	2353.94	1945.86	2769.14	2333.4	2624.11	2314.58	2084.53	1749.24	1377.97	2715.16	2635.9	2454.82	966.971	1776.4	1520.9	800.538	1098.26	938.593	2665.27	942.212	498.935	498.42	413.823	550.926	1035.08	1529.54	1664.54	1369	1686.27	1704.15	1680.57
MARK2	448.128	500.965	422.701	628.486	637.279	662.67	401.709	425.45	13.5083	12.1811	24.4637	29.85	9.63003	16.5414	14.6022	28.1593	463.334	18.7125	331.163	490.544	650.136	517.943	575.089	653.109	452.306	547.283	567.332	71.4661	505.611	366.33	496.024	43.4749	561.598	365.79	18.5393	102.618	115.223	161.198	82.9442	40.3466	78.9295	30.6564	42.8783	110.179	121.989	13.544	18.1733	40.1808	28.4066
TPPP	196.922	360.914	170.696	106.201	655.216	1175.54	472.624	673.24	466.415	374.897	300.486	272.057	327.789	277.244	687.637	570.255	1016.73	702.401	104.137	435.126	11.869	189.249	145.174	302.505	58.4863	856.19	607.205	681.424	201.11	292.892	48.4241	42.1108	1259.77	186.335	33.8029	146.385	233.929	609.63	11.7219	431.785	753.371	147.781	737.854	64.5619	104.434	186.36	453.287	2269.35	246.014
ZFP36L2	16207.4	16795.6	11876.1	22255.5	17699.5	14420.1	12427.5	10507.1	4899	5702.01	8390.16	5553.18	3310.34	4768.2	5572.02	5823.78	23909.6	6381.48	11155.7	13263	13434.4	9729.98	12445.9	13579	15525.7	13616.7	14244.8	14165.8	12556.1	16124.2	19425.6	14904.9	17869.9	12299.9	6499.59	6939.31	12649.2	4305.26	5147.36	5011.68	7363.54	5901.82	7514.23	10477.5	12525	8602.42	14280.6	5487.05	12540.5
CNKSR1	554.412	550.763	372.281	499.974	511.877	568.352	300.785	348.608	143.823	171.404	180.681	150.309	139.352	171.331	41.3032	180.86	622.587	203.54	501.458	366.092	417.067	758.99	486.432	383.046	181.398	383.472	290.108	424.996	541.864	315.323	166.599	308.14	252.896	185.85	204.353	165.105	344.786	184.622	102.039	219.87	171.395	251.076	218.466	227.301	412.078	309.141	297.354	306.407	281.101
HSD11B1	937.283	376.17	300.598	319.172	544.08	539.182	1303.92	6331.25	115.553	146.579	406.833	224.68	176.868	120.119	89.5082	167.592	1916.72	154.31	383.849	659.99	259.434	87.7511	1265.23	448.17	177.586	194.961	180.177	792.035	432.53	380.297	527.085	488.943	256.139	781.966	175.497	338.217	975.469	299.812	242.255	173.183	126.889	180.473	514.254	555.547	558.582	334.439	983.166	208.995	1418.26
INPP5A	1427.52	1216.9	1143.11	1326.43	1473.62	2308.88	1919.42	1801.4	1279.31	1177.26	1680.43	367.309	2163.41	1209.05	608.35	722.177	1880.96	2007.19	811.415	1532.8	1326.31	811.365	1108.68	1226.75	1465.37	1121.58	1683.08	1668.34	1373.63	1124.78	1524.86	1712.67	1427.33	1914.58	625.055	1212.91	1294.37	1148.68	1467.06	612.59	2462.69	752.2	1438.18	584.471	2155.26	1601.41	1512.46	885.377	1044.54
RNASE4	921.977	926.516	634.81	839.477	1250.61	2174.09	2269.08	1583.57	323.987	302.859	721.518	1333.46	499.35	293.114	974.976	551.684	2859.73	1291.62	659.778	1117.01	1502.35	371.802	722.035	1189.29	1331.16	1163.08	1144.98	1356.26	917.077	849.266	1183.96	1033.98	2219.31	703.087	886.037	739.518	2553.71	354.626	1099.05	859.794	1055.58	766.856	625.777	684.847	1907.07	1781.73	3526.49	2235.12	2235.56
AFF1	3001.14	4446.26	2978.33	2892.99	4773.96	6420.83	5106.41	4238.58	2018.07	1601.34	3665.14	4232.19	1358.77	2269.18	3164.28	2585.36	7268.19	1550.29	2364.03	5468.56	3551.49	3013.94	3679.95	3385.59	3748.36	4677.04	3889.5	3586.19	4070.29	2985.49	3493.48	2245.8	5644.45	3136.33	3924.9	3501.68	5260.93	2154.16	2217.36	2023.17	1956.39	2412.46	2082.9	4150.69	5306.68	3952.89	6434.61	9567.6	6133.61
PDGFRL	158.051	260.144	56.1681	15.9081	107.724	42.1219	2380.28	158.977	352.735	370.224	442.6	253.485	268.016	339.504	266.174	328.96	471.91	147.368	129.729	81.0937	49.3894	13.1333	144.687	64.3403	73.828	129.971	6.26049	80.1549	122.462	136.257	173.188	270.907	152.936	212.447	692.747	347.305	2135.54	398.741	302.541	249.371	432.118	186.803	804.695	898.702	2434.95	186.993	2816.99	427.283	2946.98
AKR1C3	451.036	603.451	1172.83	501.414	1040.73	486.637	3147.63	3028.81	16.1101	90.2629	159.969	13.3209	121.689	29.4582	104.225	95.1043	944.183	7.42212	1904.37	716.432	1517.68	674.243	1497.46	321.065	260.57	690.293	488.633	975.088	450.984	558.469	177.75	574.339	321.22	282.833	2439.6	198.721	3371.45	258.678	252.075	55.6172	10.5986	145.541	603.056	770.304	2740.03	699.153	3955.25	129.031	2495.45
ATP2C2	421.474	628.513	557.251	323.351	346.271	339.662	212.675	381.017	57.5744	42.0233	70.8181	26.7942	180.725	20.3621	22.6383	131.851	249.913	132.707	309.776	211.609	704.066	126.542	541.219	759.454	718.065	437.528	773.555	579.504	676.857	606.859	816.737	628.525	242.729	380.51	33.2464	53.1532	266.694	18.035	97.7371	159.524	99.2795	132.874	108.097	168.272	94.3367	133.198	212.084	35.9707	113.258
EHD2	601.053	964.699	660.271	1055.76	772.026	772.762	1200.99	687.914	224.473	354.419	553.072	79.0651	382.788	205.793	236.545	233.017	1060.51	244.333	703.816	2153.1	977.083	1623.74	796.431	508.258	491.703	698.003	527.739	1031.82	622.976	733.155	315.851	1545.8	882.079	575.991	253.774	1091.36	1662.88	432.767	709.573	385.904	582.68	404.723	340.025	680.245	2161.82	708.815	1238.52	289.916	1132.1
ALOX12	535.186	317.262	480.923	307.645	690.601	530.767	448	450.824	72.96	132.749	131.489	24.8014	97.0528	111.401	138.992	47.6556	463.339	208.998	457.68	387.283	1240.98	219.01	599.525	441.754	173.066	444.074	173.64	915.257	401.377	555.417	154.717	349.989	280.266	101.572	110.287	10.0706	380.195	22.9804	23.2528	75.9544	36.0827	226.035	16.7033	57.5264	253.251	222.782	239.308	189.723	38.5642
FBXW4	1003.93	1121.57	1030.21	1019.02	1179.49	1912.13	1409.96	1497.84	894.982	768.57	905.251	677.242	1120.03	658.995	700.67	669.724	1330.51	795.605	1084.08	1328.23	1554.8	1130.53	1088.19	1027.75	1017.71	1108.6	1818.04	1285.69	1301.15	1296.37	978.857	1359.73	1061.96	912.006	672.357	629.901	824.185	965.983	966.616	789.674	1132.04	732.057	565.29	585.939	907.238	1344.79	927.436	746.654	1028.88
SLC10A3	776.572	791.573	636.439	657.715	835.288	762.954	845.194	837.044	526.203	452.262	421.837	140.553	800.374	317.418	351.633	410.347	607.461	597	487.368	866.63	1188.41	745.111	1010.03	702.507	533.734	549.773	549.259	915.771	585.561	762.471	449.254	702.195	393.842	502.578	307.664	469.839	415.363	86.9064	320.202	415.829	455.833	192.831	370.009	253.667	478.25	308.457	535.327	303.012	464.169
CASZ1	1314.39	1068.5	943.512	1122.43	1215	1351.4	805.928	1261.47	347.944	441.007	512.569	295.178	446.729	348.964	290.751	414.299	1346.77	497.484	1246.17	1464.97	1411	1047.06	1211.36	1362.56	782.378	1294.52	1034.67	1700.7	1770.29	1366.15	959.367	1287.91	1763.36	669.545	426.179	276.265	647.954	453.433	448.218	396.095	599.132	427.236	503.214	546.414	790.518	797.729	621.416	719.375	542.47
JAG2	1891.2	1787.82	1053.41	2253.48	1498.96	2236.1	1570.47	1755.17	930.01	726.269	848.002	503.883	1054.52	357.138	581.459	304.377	2456.51	1071.87	870.224	3095.98	1738.9	1594.69	1395.33	2814.58	5515.89	4307.99	7515.7	3212.12	3821.74	3873.82	6010.18	5767.01	4309.51	4346.04	357.469	499.723	1036.18	383.861	573.674	464.388	1439.82	321.521	422.197	583.521	1244.63	1031.93	1273.06	440.973	964.443
GNAI1	2073.76	1700.58	3880.35	2291.05	4001.02	3698.57	4135.27	2728.92	5621.01	3163.36	4127.08	9302.01	2906.77	2828.7	1323.06	1298.53	6167.09	1671.65	4127.92	3031.98	5906.94	3152.51	2675.13	2068.45	1377.29	2259.9	1283.03	2624.51	2118.94	1639.35	991.82	1558.87	2082.65	809.876	1263.29	848.642	2307.26	430.149	672.736	644.567	1243.49	1181	1621.96	876.56	1049.19	939.75	1796.45	1619.08	765.297
TECR	5266.15	3958.23	5205.28	5184.26	7152.02	5649.49	3506.12	9289.09	3010.14	2970.49	2222.58	23.0647	3750.62	3026.77	2035.64	2473.52	3910.53	1719.09	4326	5565.72	7745.33	3643.02	7267.31	3975.73	2611.53	3484.36	3693.78	5432.33	3266.88	3186.93	1808.22	3869.29	2001	2279.46	2408.21	1500.29	2443.63	928.097	1013.76	1848.16	1349.52	3132.31	2315.63	1193.02	1414.54	1298.31	1801.82	442.873	1359.53
TRPM4	102.149	276.887	268.438	584.002	577.089	467.61	298.394	243.848	11.7136	13.9632	9.74974	11.549	78.6193	31.7524	85.1333	10.4329	411.282	17.4018	177.531	319.086	471.527	463.31	317.101	168.006	79.8404	222.349	97.2383	365.207	166.665	197.194	19.3678	222.41	126.599	81.7331	7.92505	131.76	251.198	151.066	23.2006	22.125	11.7474	11.268	38.2448	16.6402	207.802	46.9	43.8787	16.6579	28.287
UBR4	4896.11	2381.92	5734.05	5852.32	10077.2	4952.99	4057.13	3867.87	2113.91	2011.76	3527.13	962.096	2791.82	2413.27	2526.58	2316.28	7497.33	2161.34	3039.17	4584.48	5010.05	1850.54	5637.11	3783.61	2356.49	3276.72	3998.12	5566.71	3972.15	3793.41	2882.22	4846.27	3160.55	3304.72	4770.87	6079.91	5170.75	3808.36	3751.23	2833.01	3147.61	2798.33	3284.98	2437.22	3780.32	3938.08	3977.48	1602.62	3240.18
HECA	3164.95	2954.99	3858.09	3488.79	4882.77	4774.17	4533.85	3615.34	928.464	1016.57	1422.18	1612.13	597.468	791.443	936.284	868.25	5156.13	700.651	4219.78	3439.33	5539.54	4486.79	4356.54	2992.06	3495.01	3210.38	2901.3	4475.52	3073.29	2789.97	2604.98	2457.61	2634.43	2014.81	2350.95	2668.17	3236.78	1289.18	1479.08	1024.09	1130.51	1292.47	1947.6	2857	3710.87	2023.01	3437.31	3268.24	3438.86
EML1	513.836	588.889	613.463	514.914	1039.86	748.907	1923.29	927.006	260.771	240.735	337.086	287.062	237.187	320.745	198.362	175.301	758.403	77.5512	1121.4	471.619	2077.21	338.145	394.563	544.156	307.5	1281.83	1234.38	992.331	533.666	485.431	197.983	876.07	510.591	765.994	179.599	727.383	1092.17	427.993	960.826	271.783	183.928	689.299	175.22	480.544	1831.99	864.367	1162.19	294.58	1091.86
DNAJB2	888.305	991.318	1221.59	793.464	1321.24	1629.79	920.279	1240.34	467.984	412.437	598.101	94.2267	583.893	537.892	721.361	586.96	1255.88	540.103	460.07	1082.39	1894.77	547.961	1140.17	1760.05	859.992	1507.63	1593.9	2614.74	1482.32	1796.38	1146.4	2019.77	1519.31	1093.12	725.876	698.599	851.783	696.603	726.212	1233.68	835.036	465.615	610.962	319.469	821.46	808.106	909.048	39.1224	614.127
KLHL18	1177.76	1122.06	1279.04	1147.51	1260.93	1005.44	1061.95	1464.15	619.345	624.922	843.604	483.23	569.767	678.474	313.896	375.138	758.51	484.743	1491.92	994.885	2203.56	979.523	1771.55	1576.84	849.702	896.604	904.258	1754.13	1349.99	1458.98	768.135	1214.38	1008.22	944.69	803.845	775.17	1246.14	506.957	665.359	390.522	727.552	738.921	675.444	840.18	1056.62	1071.31	858.177	1053.3	755.862
EFNA1	2028.78	1868.31	2357.68	3931.72	2036.48	2676.56	1678.43	1193.67	317.139	320.742	345.533	629.989	661.166	251.422	389.923	417.336	1572.83	854.808	915.285	2870.77	1284.34	1185.12	1562.86	2240.08	5850.54	3916.17	3629.94	2794.53	3204.67	2786.41	4079.97	2669.05	3234.77	3656.55	439.44	620.287	1293.73	851.905	379.373	318.884	765.05	875.538	1088.11	489.236	949.958	1450.19	1301.73	141.692	983.594
PLAGL1	2333.58	2439.92	1869.49	2021.32	4981.2	5356.1	5321.55	3463.39	89.8401	119.782	305.361	248.493	246.642	192.008	207.089	147.251	3976.22	114.112	1316.09	2122.75	4511.21	1891.58	3600.57	1131.64	889.637	1221.89	644.608	2069.49	1625.81	1353.02	1960.34	1124.87	626.065	795.564	256.547	572.077	1634.23	194.431	258.524	73.0612	142.561	483.96	205.184	803.39	1902.23	676.722	1372.31	322.21	1551.57
RTN3	2863.82	3073.36	3402.96	4471.43	4236.01	3770.88	2712.11	5102.81	2816.7	2819.54	4070.08	1621.72	2707.96	2912.72	3015.22	3809.2	3299.34	3021.51	2647.85	3680.3	4848.42	2554.07	5491.24	3557.88	3122.04	3472.2	3325.25	4241.77	3333.33	3194.65	3626.12	4285.74	2574.99	2647.56	3901.89	2675.92	3631.98	2286.94	2052.63	3705.23	3075.57	2167.07	3241.2	2034.8	2458.08	2358.91	2998.18	3301.78	2282.45
VPS51	2820.65	2854.37	2168.3	3841.96	4003.92	5760.1	3125.6	3764.6	1512.87	1324.06	1216.64	394.551	1812.09	1795.72	1814.87	2600.06	4129.81	1088.43	1338.17	2563.34	4026.06	1949.78	3208.03	3179.08	3915.51	4998.16	2584.39	4689.78	3863	3420.63	4922.79	4520.98	4367.28	2181.28	695.959	1519.78	2186.38	947.465	2880.7	3635.66	1857.59	1178.96	900.505	1622.06	2560.45	2412.45	3596.99	610.412	2739.14
LOC102724229	734.617	1123.22	561.968	449.115	797.997	963.292	2319.5	1840.67	194.538	187.929	228.883	44.8782	274.694	170.022	123.559	77.8647	740.607	345.917	545.705	895.489	1113.88	1366.85	978.949	558.877	643.13	492.037	728.851	839.279	348.769	765.663	532.354	479.711	941.838	481.005	124.565	274.603	683.019	297.261	842.071	113.594	275.8	186.483	252.456	513.735	528.401	336.023	936.678	332.124	566.531
GSTA3	557.493	243.981	323.774	205.664	566.964	1193.6	1062.14	571.158	16.1862	22.8542	67.0657	106.187	36.9596	25.5375	49.6402	35.7441	566.964	107.79	269.99	346.967	1046.12	72.8029	791.072	485.35	2374.34	706.638	427.598	1212.04	472.711	715.684	16.9934	181.712	164.816	4.46344	21.0615	14.718	335.12	6.46795	19.8662	28.2814	16.9569	24.0594	18.572	17.3873	41.6242	9.43695	212.642	20.4555	43.7579
OVOL1	3041.89	1759.65	3304.77	1431.19	3210.62	3026.09	1762.33	2198.05	212.408	362.775	547.745	186.782	613.447	137.038	218.452	126.883	3597.43	514.339	3307.55	2430.12	4025.43	1799.29	4304.06	2232.82	919.471	2128.51	1326.22	3058.5	1802.94	2090.52	948.472	1993.16	1608.16	415.781	380.081	197.186	1682.58	261.571	240.142	374.141	554.097	597.794	406.425	792.121	1293.77	1057.83	1166.34	1430.35	1085.61
AKTIP	1404.22	1075.17	1488.8	1314.3	1414.98	1243.27	1600.44	1826.88	420.316	510.723	472.912	533.294	361.417	372.747	399.113	193.862	980.722	322.587	1991.41	904.653	2470.39	1244.3	1653.67	1292.56	1020.33	1013.04	916.439	1438.58	1043.62	1036.62	707.487	1171.09	1203.03	738.035	805.654	953.537	1365.28	510.373	293.523	216.442	286.498	764.231	393.406	616.529	544.192	574.933	1173.19	1405.16	852.249
SLC24A3	783.833	914.044	889.931	725.055	1116.02	898.491	696.258	588.653	50.9555	75.4138	245.946	202.526	118.087	90.2974	477.639	548.682	900.075	24.5774	651.288	653.313	668.056	590.454	902.818	853.052	512.797	789.926	293.387	793.039	698.167	967.19	425.539	802.961	582.5	662.313	73.1175	249.159	668.855	134.907	1703.76	358.509	61.8713	149.232	846.629	370.998	795.301	588.825	814.915	748.991	791.221
PCYOX1	3708.58	2326.41	2813.32	2581.63	4843.72	3972.18	3989.86	3927.55	3125.48	2252	2753.27	5120.62	2921.06	2824.07	4207.32	3611.17	4247.74	3372.67	2915.41	2926.75	4146.29	1669.56	3669.63	2773.91	2662.84	2790.75	1952.55	3782.55	2611	2723.75	2208.96	3538.25	2365.86	1998.29	1934.24	2372.61	4327.78	2604.13	1575.3	3746.71	4320.32	2350.06	2205.64	1517.42	3535.4	3311.25	4797.54	10393	2962.42
CPA3	545.541	3053.21	706.186	1540.1	748.575	617.002	3351.45	394.052	11.6874	178.384	447.254	223.188	330.948	38.7789	180.097	86.9889	1960.07	41.4696	1880.44	331.598	323.025	1154.1	632.129	510.97	969.953	745.153	811.253	841.109	1103.63	1079.56	2269.27	3057.1	616.342	7532.07	229.07	363.194	2208.74	96.0077	783.199	214.677	218.212	645.175	863.955	1258.04	9792.19	2335.12	6008.12	2677.26	4667.29
MKL2	5163.15	2684.51	2238.65	4370.71	2527.75	2718.64	3041.34	2110.98	1066.91	995.112	1224.03	2095.03	877.731	931.783	967.716	1163.47	2594.74	984.098	1557.18	3040.59	2056.54	1078.93	1973.21	2466.79	8482.22	5801.95	6133.24	3451.81	5435.25	3927.14	6650.54	3779.09	5530.15	4497.75	874.387	1202	2211.04	994.31	953.153	1002.77	1113.7	1362.63	1017.12	1351.21	2213.62	1647.54	3323.66	1821.58	2767.56
KRT85	1355.76	706.139	438.469	768.251	41.8909	119.348	215.405	1311.69	97.8993	96.4424	135.667	81.7944	128.884	51.4417	64.1024	103.703	75.5501	132.421	171.977	636.229	100.385	10.7314	11.0096	4700.45	1417.37	974.99	4778.97	821.069	4237.66	5813.6	4391.3	2046.82	259.414	2081.26	13.2947	19.049	99.0674	25.4783	115.372	192.028	33.4622	93.3155	168.007	195.903	75.1712	71.6411	92.6786	238.677	600.218
ARFGAP2	2221.34	1428.7	2029.43	2343.08	2889.08	3130.51	1993.52	2395.34	1389.73	1396.62	1942.46	205.842	2363.79	998.431	1237.91	957.648	2212.85	1344.85	1733.22	2006.92	2854.31	1663.27	2603.09	2308.46	2019.42	2305.57	2815.74	2168.05	2349.8	2362.49	2307.46	2288.27	1934.39	1900.79	1644.4	1752.23	1681.46	2050.03	1701.31	1663.6	2068.85	1141.58	1355.42	1537.99	1774.64	1822.27	1479.68	208.829	1378.36
ADH1B	64.9406	38.4062	34.6791	137.163	104.028	482.632	2792.22	649.394	4.88845	161.605	127.385	68.4488	84.4424	16.6483	65.9584	3.87972	8310.28	44.5269	5.60478	61.5509	13.2541	23.1027	207.075	63.8288	103.147	10.7102	53.1828	99.9811	94.5391	36.6394	39.7335	84.9019	162.823	51.4226	65.8066	389.11	11183.8	278.168	189.393	118.038	68.1754	24.2424	87.3784	909.938	967.902	308.668	5580.18	19.3857	542.069
ZER1	352.685	351.868	252.406	246.174	335.637	462.361	342.884	394.239	156.649	244.786	297.261	38.1586	290.006	164.055	225.885	113.234	451.52	145.042	229.659	370.373	457.611	283.109	368.543	554.317	543.579	416.118	811.499	539.53	532.491	609.343	466.492	445.573	644.178	257.155	385.081	377.045	501.749	554.922	400.594	446.378	475.259	433.67	345.826	320.906	369.204	189.39	368.353	71.7095	446.414
MFSD5	2052.3	1239.86	1820.18	1976.02	2459.66	2398.32	1729.68	2448.41	1461.4	1721.55	1814.32	430.438	1962.3	1721.19	922	1012.47	1456.8	772.416	2060.9	1552.1	4100.77	1496.12	3030.58	1953.61	1050.58	1537.31	1462.28	2697.22	2009.56	1714.46	863.291	2432.54	1216.73	961.215	1420.99	1719.62	1506.57	1605.47	753.832	1062.49	1153.49	1381.65	1122.28	1214.68	1477.68	1618.95	1505.13	904.852	1041.27
AQP5	259.054	137.72	197.237	47.5628	48.6795	62.3745	186.36	51.2566	10.9684	50.8263	11.721	13.9911	39.013	17.4702	37.7419	21.3741	219.407	52.782	262.194	91.1928	1276.33	89.3752	50.119	202.897	8.29011	24.6337	37.3208	30.9736	53.7069	182.703	19.4046	110.249	6.18888	28.3611	49.1887	48.7945	107.787	76.3807	22.403	30.3371	28.5557	33.0388	39.3883	105.463	85.5655	128.978	943.986	19.3629	161.829
NYNRIN	520.482	776.661	435.69	868.665	480.876	587.237	640.627	369.679	203.557	245.027	123.419	139.786	276.592	114.161	41.0965	16.0773	634.931	11.4984	292.435	294.602	595.11	279.674	390.958	700.587	1121.88	1168.82	966.817	694.821	770.762	996.65	879.253	1900.63	1172.5	615.373	123.533	172.683	325.351	305.751	322.824	12.3496	205.329	84.6645	79.5878	42.484	476.931	333.584	345.309	76.6308	210.529
PTPRK	2260.57	4061.82	2503.25	2415.92	2379.62	2148.44	2490.61	3654.44	1234.51	904.736	1437.46	2005.53	905.551	840.183	1102.82	1023.66	2124.26	211.146	2607.3	5413.24	2865.3	5797.51	2519.08	3557.66	3342.41	2653.96	1908.67	3541.09	3057.07	3270.37	5052.92	2580.25	2604.19	3838.43	1335.53	2459.36	1825.85	1108.81	742.392	954.274	388.127	2520.89	1845.47	1524.88	2470.98	1432.68	3326.04	2975.62	2618.45
TRIM16	1443.22	1165.15	2492.43	1456.15	1999.98	1731.69	1058.49	1528.35	259.828	345.671	484.937	152.169	314.183	227.008	207.433	186.908	1217.13	332.575	3482.08	1364.35	2724.94	3547.48	2786.23	1451.63	430.663	975.291	586.41	1093.34	1354.21	1073.22	355.901	1050.97	977.625	431.885	260.671	242.395	643.665	235.586	493.019	292.181	132.217	453.372	349.932	647.171	574.727	443.111	835.941	349.399	418.372
ARHGEF10L	973.379	845.359	1100.58	741.059	1025.11	864.92	1002.03	1111.94	335.887	309.512	440.272	437.139	401.875	201.709	498.751	402.371	1192.68	458.756	700.591	893.884	1263.82	526.503	1179.33	1236.07	695.45	813.567	861.33	1697.95	1398.08	1256.33	591.081	799.773	778.995	587.958	1026.18	751.508	859.865	421.989	497.701	555.27	473.504	445.789	746.767	745.689	1135.03	995.533	1470.3	763.757	954.745
SCGB2A2	920.442	301.593	3.9819	5.76215	62.2526	47.9562	5824	1405.45	23.7172	40.276	658.518	5.92438	425.446	28.0073	54.8493	105.898	5532.13	9.40007	15.3997	566.438	39.0771	28.4253	24.9776	380.016	10.7469	8.20116	17.6433	48.0568	27.5518	36.4614	46.4064	43.738	101.61	44.4473	35.3174	5.52328	2470.08	27.4087	15.1425	137.949	3.78763	44.256	80.3573	8.02712	1717.18	1724.38	15090.9	59.0801	10181.3
CLDN8	150.362	144.138	112.866	59.7189	181.4	590.542	417.846	692.711	5.00832	4.21547	52.9545	20.544	15.8166	4.40017	52.5826	64.3251	727.076	27.3477	81.2249	1302.25	27.1452	85.2922	385.013	122.675	224.872	125.264	199.857	119.115	220.217	45.3213	61.1547	60.3087	84.2466	45.3779	13.1148	10.7835	535.892	5.53407	13.742	58.9109	5.81505	12.4815	61.2678	19.5172	76.1846	120.497	904.985	18.7659	397.169
CYB5A	3800.85	3057.07	4877.03	2400.5	4417.31	3564.43	3669.36	20597.8	699.223	1142.2	1264.69	3096.31	2517.96	1828.07	2332.33	2018.78	4319.73	2280.1	3543.96	5190.9	5249.46	1500.63	11955.2	4345.76	2200.66	3713.33	2576.54	4826.31	4683.56	2876.2	1632.68	2331.45	2890.72	2368.81	1876.14	1798.47	4180.91	3547.26	1260.08	2507.9	2436.76	2734.94	2379.65	2525.57	3538.73	2722.08	5843.46	3196.47	4788.32
DNMBP	902.775	849.345	784.406	893.612	1239.57	1299.95	1077.65	681.623	600.214	473.773	318.569	690.526	367.457	468.437	310.307	341.795	1548.09	708.322	472.678	694.117	585.81	569.689	643.716	789.711	786.388	888.485	729.104	1228.29	952.875	748.933	916.159	845.516	770.596	651.457	461.463	296.443	932.167	1239.66	976.491	330.881	792.576	431.753	510.594	440.622	775.695	319.647	922.029	794.073	556.912
CORIN	70.7231	74.3593	35.9864	38.9928	41.3675	84.0609	293.555	113.495	52.9825	48.7494	93.1303	23.404	87.6882	37.4093	11.0119	98.7921	11.4794	160.574	40.9899	12.3952	9.59702	56.3394	56.491	58.2669	49.9382	54.3463	99.0689	12.9506	8.64316	19.2169	10.3254	109.114	39.2162	99.3015	104.066	19.8554	128.39	13.7588	20.3906	35.1792	21.3286	37.6969	167.569	15.3066	482.293	135.51	1140.67	202.761	306.669
WNT7B	322.744	276.385	206.257	472.025	236.201	233.097	137.267	135.4	20.4993	28.2388	78.8289	66.0462	83.8568	83.4952	192.558	155.455	32.6227	129.309	59.2464	170.933	179.835	153.09	80.7967	589.592	1524.36	806.728	2032.64	925.537	676.554	890.03	1183.32	1547.35	1263.77	818.88	258.701	12.659	23.8443	15.9446	59.6936	106.438	25.606	15.4812	194.478	194.959	79.6936	76.5074	52.9236	229.946	56.7591
F11R	7076.58	9856.49	9823.24	8501.3	10448.7	10434.7	6007.79	8640.42	2657.35	4203.58	2993.79	9602.89	3348.9	1930.38	1416.81	1725.27	8062.47	3869.6	8156.17	10516.7	9082.77	6859.39	10398.2	7534.16	8908.93	8366.56	6758.14	8568.26	7920.37	8978.36	8109.26	6139.78	8793.03	6162.3	1998.61	2659.26	5942.19	5163.48	613.169	1554.52	3756.35	4213.5	3144.58	2304.99	3871.33	2262.86	4883.15	7987.01	3753.77
EGLN3	1283.11	735.041	1758.97	1477.76	1966.81	1450.83	1865.58	1777.87	74.291	202.208	382.644	185.88	175.801	180.551	434.581	325.978	3049.35	236.402	1198.84	1339.76	1745.82	1536.16	1693.56	1541.22	653.831	764.227	404.62	1988.06	1090.64	1454.69	451.558	640.548	1087.23	746.524	609.87	212.001	1260.4	133.297	228.203	249.483	274.066	497.129	406.919	431.777	509.039	1081.96	1476.42	1274.48	914.084
CEACAM6	910.665	1732.5	1441.97	1127.23	670.329	518.502	889.729	466.708	215.644	149.236	207.342	266.833	71.1773	118.171	243.383	154.09	339.211	164.767	6112.88	1141.44	334.671	2286.55	974.154	1204.35	238.008	775.414	176.779	2440.8	1060.19	366.34	447.213	2683.06	398.331	256.627	130.339	192.74	1170.08	192.302	174.77	187.423	155.733	501.126	464.058	380.623	746.241	914.764	3154.32	1952.87	1065.25
GSTA4	7272.62	4420.48	9728.58	7688.61	8842.62	5481.41	6257.64	7104.73	1422.25	885.338	1991.55	647.021	898.597	977.143	503.24	603.938	6338.28	2538.61	9217.87	6713.56	10846.6	2507.36	10840.1	5839.33	10202.1	5743.97	5398.88	10769.5	7028.7	5826.48	6275.24	6129.18	4229.47	1464.44	2762.65	1217.33	7994.61	1261.88	1530.87	628.961	2015.07	2903.07	1349.24	1539.53	2838.01	3192.77	3687.41	2131.19	2026.94
PALLD	9846.21	11305.2	13496.2	10457.8	8879.66	4224.86	7548.41	7166.11	561.051	705.676	1485.15	1582.43	1115.59	589.472	838.796	714.327	4750.85	553.628	9178.65	18423.1	15684.5	9865.97	9093.23	11129.6	6858.31	6244.91	10398.8	9568.58	12042.7	7768.08	6654.23	8379.11	9605.49	9139.56	966.761	3514.95	5367.61	1647.56	2533.4	821.804	928.104	1432.46	2042.46	2957.42	10689.2	4681.14	8640.64	3297.05	8849.71
PITPNA	2332.53	2101.91	3795.27	2805.48	5583.12	3864.37	3720.81	2521.91	1958.63	1658.37	2345.99	1378.02	2638.86	2040.39	1459.23	1488.97	3228.55	2092.18	3461.26	2062.72	3418.88	1608.39	3308.55	2409.23	1196.89	2372.52	1886.83	3292.01	2067.7	2102.78	1869.96	2848.11	1987.13	2703.07	913.758	1356.35	2046.63	1075.52	2217.77	1606.9	2468.06	2864.41	1479.52	1439.27	2345.52	3270.11	2340.18	1720.71	2226.8
ACSBG1	864.215	431.749	410.455	465.495	663.348	672.488	663.921	18403.1	20.4335	23.4151	67.9285	13.654	157.236	64.9232	327.18	349.082	404.565	669.36	450.27	2939.98	866.045	218.649	4808.24	1379.43	2399.22	1196.16	592.577	2038.17	1030.26	924.459	746.996	965.271	515.906	142.988	86.9984	284.179	186.196	7.6227	244.399	286.116	710.424	277.624	30.1023	97.7885	1401.81	109.427	2787.1	444.58	2856.72
HMGCR	2829.11	2071.58	4005.19	2332.79	3986.09	3890.79	2189.01	7653.94	2558.46	2922.85	1237.19	5103.05	1892.21	2836.12	736.565	878.391	3425.37	1107.24	4115.08	2961.59	5288.77	1802.14	5260.89	3856.11	2394.02	3328.99	1818.08	3656.72	2561.55	3792.7	2702.39	2367.11	2467.67	2090.88	829.345	849.28	3254.32	973.308	1060.25	908.863	1194.97	1082.65	1097.3	1228.05	1112.14	1205.88	2222.61	2674.25	1973
ACSL1	6353.04	5120.38	9142.63	5413.89	8923.24	9069.8	7625.74	30615.5	6286.99	7092.53	9785.45	17282.4	6444.56	8809.57	5865.53	5835.07	8743.76	2810.75	8792.66	14409.5	15775.1	6473.63	24040	6738.24	3879.19	4558.14	3316.03	9416.49	5516.73	4238.02	1310.04	3197.96	2765.61	1407.89	2636.15	2530.68	8485.51	2150.35	1109.71	3293.9	2129.4	2984.34	5430.58	3892.37	6154.59	3123.04	10853.9	4667.98	9844.57
KIAA0513	515.19	440.806	600.634	624.07	701.305	582.276	481.443	1039.07	26.0919	15.9318	115.592	23.3856	38.8252	37.5047	18.8787	13.6332	360.292	32.2816	366.908	443.817	901.601	275.674	1723.9	611.5	306.954	378.234	210.687	815.949	747.008	418.552	38.241	408.039	441.61	117.149	197.225	320.448	598.476	236.268	150.276	162.931	50.9228	207.851	224.632	372.455	719.056	195.999	517.496	614.352	480.68
EREG	3701.45	2661.39	5495.99	710.596	2234.96	1412.74	1769.33	2382.38	12.7025	12.8306	187.172	153.462	43.9236	37.8259	31.3604	46.9211	1886	63.1403	3885.23	2952.62	7073.45	1460.69	3914.81	1879.77	567.162	1303.78	575.04	2633.47	1210.9	1523.82	155.83	918.93	1023.74	192.07	20.1286	73.6801	667.924	22.7403	81.133	13.2817	46.5983	394.306	68.3887	308.81	385.542	690.823	633.321	748.938	303.591
MINK1	2048.45	2140.08	1989.54	4243.49	2524	2360.29	1673.17	1523.6	1304.32	1181.56	872.857	1436.27	1097.9	701.168	655.234	661.208	3669.33	882.611	1586.27	2137.26	2529.5	3784.26	1903.71	1555.35	610.777	1997.99	2090.2	3113.41	2048.3	2223.86	1253.89	5071.63	1975.26	516.131	594.012	924.516	950.966	981.391	792.766	599.803	1187.18	742.111	498.123	647.606	778.342	811.151	1283.67	1838.11	1169.43
INHBB	996.161	878.311	783.837	480.46	282.396	196.433	1218.93	475.779	311.468	584.509	383.044	429.142	659.474	320.91	219.926	153.557	851.23	195.485	241.947	1465.45	303.114	85.9734	345.479	2671.17	906.322	1001.16	3106.37	1250.2	1103.41	1272.95	2071.62	2166.18	3696.59	1350.2	317.375	382.26	755.389	485.26	227.853	245.41	220.398	176.784	213.669	239.078	310.783	330.008	1409.1	260.506	721.841
ACPP	4805.19	1931.72	6400.39	2278.43	3983.06	3554.69	2484.18	5155	375.567	300.92	1227.29	158.743	176.652	229.936	106.41	96.5658	2208.46	63.4817	2607.59	2025.68	6270.42	1690.29	9118.36	3282.74	1646.68	1694.83	1419.23	4935.23	3533.33	2951.21	299.769	1566.77	1110.28	444.998	80.0273	378.6	2545.95	79.3386	964.387	85.2834	32.345	392.883	128.298	525.555	502.986	537.612	1581.83	1294.34	667.479
TXNIP	5506.76	5817.29	6883.56	8435.49	14457.9	19788.6	14693.3	13573.2	2487.45	1886.14	5369.02	2555.42	2257.26	2841.63	2602.04	4194.85	29322.4	3218.75	8692.28	6489.74	3921.18	4314.42	6742.83	6910.89	9744.19	13057	6749.56	8586.12	10573	6924.17	11002.2	9874.63	18293.6	2527.21	8378.62	8394.58	21363.8	12470.4	7239.91	5069.77	6840.31	8793.1	6164.54	10567.6	15893.1	15694.7	24796.6	5360.79	14589.6
RALGDS	705.016	1619.14	1066.49	1119.06	1484.53	1467.46	1175.61	792.455	859.732	616.338	770.102	248.514	945.138	574.982	1311.39	1115.89	3748.39	1161.42	646.731	1295.81	1215.64	1239.64	853.535	1885.28	1517.66	1906.37	3126	1718.76	1434.95	2232.54	3432.38	1702.03	1594.43	1461.4	800.937	897.015	792.133	684.471	515.675	1030.28	1035.42	612.221	613.289	650.197	1068.34	997.964	916.385	636.676	1111.33
EFEMP1	3436.72	2368.69	1957.13	5357.85	3208.09	3428.93	7962.66	1756.32	98.7063	624.174	1331.91	1581.78	645.207	461.657	552.34	566.076	6918.54	314.273	3262.08	2484.54	1937.62	7638.95	975.304	3854.14	5378.85	5419.04	2140.31	2472.85	2918.07	4467.37	3216.01	3083.88	4313.61	3093.25	1446.73	3911.49	15652.3	2987.25	1798.62	855.715	950.591	692.746	1107.22	2466.67	4576.84	1763.01	7407.62	2664.56	5379.32
OSBPL2	1671.28	1077.7	1688.69	1587.62	1661.96	1593.25	975.715	2031.79	734.823	503.742	478.271	465.914	903.675	891.829	571.129	860.378	1519.54	748.793	1537.91	1246.04	1938.37	1096.5	2445.73	1182.2	319.192	797.372	509.375	925.558	1099.57	649.567	514.431	1027.08	693.573	528.386	460.596	700.546	1026.25	720.017	591.256	722.906	962.062	872.077	707.241	523.486	770.348	631.46	893.524	495.931	670.676
VPS13D	896.436	928.528	1025.68	999.035	1067.96	1499.51	1228.01	971.391	359.627	472.677	523.312	36.6616	610.499	404.34	488.815	497.358	1739.81	326.187	571.769	1175.16	1246.61	597.499	795.275	790.513	962.174	1120.97	1042.04	1307.14	932.889	1215.63	926.122	1042.6	1321.17	825.985	517.871	618.643	868.385	486.508	459.419	472.275	325.049	515.821	495.517	462.308	770.705	720.279	1066.19	208.26	852.003
DHRS1	4004.36	1607.28	2733.35	3148.85	4991.63	3736.73	2565.59	2377.45	623.452	540.625	932.189	276.25	1095.94	714.92	1088.07	1542.72	2149.4	1207.55	5903.31	2494.05	3104.07	5772.63	3563.35	2901.55	1489.24	2563.49	1737.23	2818.29	1786.48	2334.84	1017.28	2895.32	1996.94	798.119	1609.69	1204.34	2195.78	1057.1	719.79	1529.12	1721.13	1240.21	1376.2	1249.88	2224.03	2776.09	2509.43	1546.8	1248.03
BCL11A	3166.65	2291.02	1827.68	1964.94	3386.36	3186.81	2460.03	2841.32	162.287	128.065	439.086	59.4112	135.975	66.8933	1788.4	1301.7	4633.43	16.9468	1108.53	2130.43	2709.53	1363.24	2857.71	3555.11	6780.62	7176.15	2573.05	3264.57	3657.27	3548.86	2557.36	3021.53	7829.59	1424.37	65.6265	768.226	1109.69	879.331	367.168	1265.65	107.226	241.33	188.998	553.039	915.14	384.284	892.867	283.729	1010.77
CAMK2G	1001.69	1062.69	769.532	798.466	711.537	800.422	723.963	836.083	538.418	473.75	438.991	304.165	740.278	335	411.422	270.31	659.825	738.18	515.686	674.375	700.595	1012.56	1096.5	917.35	2059.54	1002.98	1630.36	1160.98	1467.78	1928.33	1668.28	2375.82	1477.75	1344.87	568.814	445.133	625.385	795.174	659.352	416.247	601.863	429.344	847.447	846.993	770.895	582.227	895.84	387.623	824.742
OLFML1	251.224	576.332	98.3127	206.634	169.386	127.13	1453.99	226.498	60.2021	177.405	233.015	82.0416	172.513	164.901	152.915	123.553	585.964	62.5314	117.142	108.905	166.165	43.1401	156.962	107.759	104.046	134.903	267.978	272.974	466.247	222.602	172.836	447.765	280.971	521.126	278.626	468.696	1082.53	225.59	222.008	91.3277	118.362	211.213	251.475	544.223	1984.41	376.319	2599.52	301.405	1250.67
ITPR2	1636.14	1784.26	1346.25	1181.02	2732.55	3068.7	2013.22	1513.59	916.907	1311.76	1744.88	2638.95	673.979	1213.42	1193.7	887.933	1777.65	628.27	1541.54	2599.74	2959.7	1351.28	1660.99	1180.48	969.71	1183.52	985.937	2031.04	968.484	1115.78	1098.34	852.284	1450.79	719.853	486.462	1615.2	1365.69	960.906	955.201	677.235	921.24	669.232	1287.94	1168.07	924.866	1066.96	1143.87	911.483	1528.64
CHMP3	4197.55	3649.49	4147.68	5673.32	4768.17	5850.71	5117.44	4674.6	2730.76	3268.9	3383.02	784.045	3891.29	2939.73	3064.2	3066.81	4533.53	2179.47	3991.5	3876.7	3803.83	5524.75	4056.29	3815.68	4805.35	4894.97	4305.9	5804.9	4008.78	4522.56	4151.23	5289.19	5111.71	3673.9	3405.26	4654.12	5392.05	2873.95	3447.64	4291.43	3066	4031.8	4092.02	2777.17	4991.97	4450.28	4326.07	1558.67	3902.7
ENDOU	898.94	723.808	1479.23	480.13	1894.59	1070.6	750.937	1762.06	37.7997	20.4887	69.4536	9.54925	96.8423	17.2272	15.2211	22.4168	392.129	19.4725	1233.37	1937.72	2837.12	232.456	3500.53	1042.02	168.324	831.399	308.583	749.248	862.772	675.596	11.3913	424.975	433.639	22.2064	8.52088	6.85105	395.6	13.4017	24.2715	18.5589	13.616	166.412	11.9067	32.0766	220.249	259.658	514.81	74.5989	394.163
MAF	8579.34	6638.86	12069.6	11335.5	12089.1	9145.01	9741.45	5833.48	608.509	536.708	2471.18	1293.34	373.817	649.713	3756.67	3007.54	11683.3	1455.11	9109.36	9678.47	14442.1	7734.63	7107.44	4253.49	3239.37	6048.79	4808.87	5084.73	4559.19	5297.16	2699.91	3703.15	2507.92	1905.43	532.8	1802.39	5220.72	785.409	954.337	1575.57	1083.66	2000.12	1573.47	2986.71	3986.77	2534.8	3907.73	2780.99	3280.67
SRD5A1	2615.6	1397.05	2848.37	2816.65	5208.92	3838.02	2818.72	13509.7	695.358	310.418	1067.43	1183.25	950.237	486.195	599.593	668.756	4428.18	1434.51	2909.26	5558.24	2878.25	3279.38	7173.63	2038.58	1066.9	1825.11	868.483	3661.34	1957.35	1747.17	572.906	823.897	1090.86	604.035	317.379	454.641	1953.39	532.676	717.137	419.322	1456.75	909.599	870.009	469.726	878.715	663.716	2231.11	1726.02	1870.66
PLXDC2	2233.79	2307.93	2428.86	1994.9	2898.68	2792.1	3733.31	3630.7	108.986	269.166	506.772	280.996	270.702	176.76	440.727	475.727	3038.26	210.7	2254.15	4934.27	4837.41	1138.03	3262.23	3702.65	2663.98	3421.12	2968.01	3178.45	2988.8	3034.38	3144.83	1886.37	4475	3023.97	1100.88	1221.08	3729.37	443.143	730.415	421.984	618.154	424.409	1401.11	1140.62	5688.56	1875.97	3193.19	1436.06	4545.36
TFAP2C	3188.33	3211.31	4797.3	3568.8	4931.76	4279.97	3828.85	4267.33	151.724	554.23	930.905	265.135	254.403	126.502	616.998	884.94	4712.12	149.977	3542.12	3330.19	5412.1	3325.8	5378.67	6112.85	4031.83	5795	3488.24	7563.75	5474.29	7608.46	3769.95	4844.08	5506.65	5266.75	38.4095	5195.53	4379.69	879.881	5434.8	1047.22	317.571	2264.34	1357.67	2711.11	2494.48	1351.04	4685.63	1876.51	2272.74
HSD11B2	1044.03	181.917	292.786	392.644	134.795	186.006	336.756	154.444	8.83125	14.0899	42.1791	7.10304	103.063	12.1886	15.8363	38.1676	275.84	37.9506	80.8917	228.947	175.169	50.845	93.316	514.416	651.887	924.155	1179.35	401.404	518.846	571.61	699.65	828.163	110.646	815.581	69.1161	12.0367	166.287	64.7744	8.04919	34.5756	103.695	6.71832	7.99806	12.0571	107.183	121.403	620.113	198.716	200.528
TCHH	689.999	347.353	215.718	314.023	5786.92	50.7452	1247.5	4747.96	9.70858	52.9264	149.918	73.3374	255.846	27.2457	72.8833	130.326	184.111	86.3215	787.893	3034.04	1079.56	1048.82	129.407	1027.6	275.386	1823.18	326.962	1193.74	727.156	972.578	91.876	674.458	49.5006	110.059	156.968	54.0131	106.707	63.7918	54.9348	130.839	22.7239	95.4263	58.9463	25.0696	383.207	137.313	98.8125	99.5104	92.2863
SMAD1	3676.84	4871.96	3345.28	4288.16	4088.43	3491.62	3493.14	3335.6	348.057	167.287	1333.99	649.603	335.552	247.172	393.854	410.014	4228.67	104.55	2659.21	5837.59	3744.82	2214.03	3464.49	2989.51	3059	2908.19	2637.52	3910.77	4087.16	2992.59	3497.34	3064.75	5637.93	2688.79	824.177	1308.21	1554.82	537.112	1295.96	353.183	200.419	751.824	643.983	889.951	2371.3	789.285	2370.3	840.345	1925.32
PCDH1	560.03	278.719	498.184	597.997	492.421	602.424	385.095	493.803	88.0254	48.108	130.994	11.7441	192.63	51.3662	210.933	328.006	474.118	355.073	633.876	336.106	879.418	488.672	631.77	642.848	477.481	422.155	412.881	668.905	901.101	609.863	284.569	708.617	449.59	263.59	207.764	247.876	296.195	405.733	130.063	276.757	529.144	202.254	83.9924	253.465	183.822	176.752	458.568	90.8636	179.238
SLC38A2	15792.9	17178.9	19445.3	14449.3	26089.6	22099.6	12102.1	13624.7	8141.08	5723.31	7488.87	6874.98	5724.93	4291.83	11791.7	13788	21688.3	11223.4	19641	21335.4	23136.4	17709.7	14373.8	9981.25	7452.25	11920.1	9273.14	13786.9	11166.7	10103	9994.8	11798.5	10452.3	12112.9	8133	8882.21	13238.6	9262.34	8849.39	7795.2	7730.82	7106.15	8963.88	10378	10030.3	8889.31	10740.9	7994.23	10369.9
ABCA12	2847.76	2138.82	4802.88	2484.5	2331.96	2044.4	1530.05	3370.68	6.97437	14.9614	110.46	25.8878	27.6139	2.24842	43.8165	35.4862	1437.85	66.8992	3359.01	1913.53	7044.22	1036.93	6493.49	2426.39	535.091	1073.37	750.163	2791.79	2024.95	1729.86	92.2677	1104.94	1057.93	27.4715	4.70847	3.85115	2111.55	14.7276	4.85285	49.1448	52.0036	270.01	10.3371	195.115	374.261	307.508	775.535	785.324	247.242
NFIC	3571.76	5050.59	2563.4	5346.42	5426.05	7414.71	3928.55	4590.99	2498.8	2889.94	4931.09	4876.23	4105.36	2052.23	861.84	850.223	6985.13	1012.11	1445.95	5174.32	3922.8	4128.31	4505.61	3335.92	3220.8	3554.15	5480.57	3456.09	3645.52	3890.67	2873.43	6319.06	3533.46	4667.88	1951.63	2817.75	2164.99	1578.42	2034.99	804.416	1178.05	1091.99	2386.73	1135.24	2572.99	1387.86	3787.69	1438.24	2169.09
HSPB1	31757.1	26123.9	43163.9	43159.1	37903.9	38848.5	19578	32163.8	19361.6	18133.4	12361	6906.43	22661.5	24841.9	22052.8	17273.8	31067.2	29905.6	39313.7	34163.8	44331.2	38743.2	42050.6	24276.3	12451.8	17404.9	23679	26325.3	25386.3	21697.1	5515.32	17219.7	17141.3	7584.24	20032.2	10409.7	22198.5	9625.4	12032.7	13896.6	22152.1	10519.3	11158	6732.45	10320	17464.8	13572.9	5251.01	6932.39
CAMK1D	1297.37	1334.34	1025.18	582.755	1218.49	1254.24	1069.13	1133.49	6.28906	19.5712	57.7953	49.6572	256.982	41.4753	56.46	22.6136	1917.47	90.3561	865.354	1175	1458.06	606.284	1274.36	2742.03	1345.55	1867.14	3535.03	1783.52	2516.33	3949.47	4116.86	1122.53	3600.55	1249.29	186.757	216.632	628.713	149.512	262.434	91.8803	92.9557	232.667	208.249	497.211	738.729	194.074	408.74	58.5918	383.131
CCDC64	548.191	400.642	552.503	505.152	651.424	817.282	471.602	694.419	420.522	517.555	337.808	438.834	264.359	460.299	241.633	232.432	799.803	548.484	355.12	619.823	1128.94	517.783	699.638	398.125	189.154	449.156	243.357	739.686	359.403	560.364	133.839	440.941	340.737	72.829	156.525	105.941	378.302	331.214	130.632	337.615	549.061	152.714	226.411	359.605	233.7	217.366	370.284	509.971	381.323
ZNF423	223.508	302.154	90.5493	132.908	160.772	119.822	761.494	197.983	43.3372	155.939	151.301	111.752	136.366	142.755	135.127	113.544	418.689	145.938	181.17	126.958	180.591	62.6891	84.9629	156.007	173.193	202.191	226.508	206.274	243.458	293.809	271.276	455.968	264.807	491.654	101.984	249.485	522.054	102.772	153.554	123.637	151.669	66.3878	172.679	323.456	835.726	486.728	2063.87	802.564	823.95
HES1	4857.02	2849.64	3739.83	3642.64	5854.63	4439.07	2646.83	2745.87	3372.38	3468.69	2572.57	2935.53	3131.77	4700.91	2774.56	1855.62	7526.7	2681.66	2267.48	5086.54	3870.18	2126.61	3364.85	3534.8	3880.64	3919.68	3189.13	4896.45	3355.37	4745.99	3485.39	5953.83	2198.44	2035.78	866.684	2141.1	2305.01	4792.82	2880.63	1704.17	2221.6	2106.38	1249.76	1150.77	2453.67	2501.41	4219.6	3443.22	3312.87
FBN1	2325.91	6932.01	1647.82	1535.52	2632.31	1127.44	10726.4	1629.04	377.981	812.08	1886.92	561.578	845.06	610.861	628.287	616.929	3060.89	546.519	1662.46	707.505	1622.21	370.754	1857.52	995.936	647.116	834.25	1890.85	1780.66	2179.04	1379.58	1468.83	3635.41	3103.04	6089.44	1947.29	3433.71	17551.7	976.974	3074.98	697.48	1231.35	1310.11	2890.65	4270.43	17961.9	4583.57	14568.8	5459.52	18754.3
KLF11	873.648	526.2	711.749	863.182	1118.95	1815.68	1271.26	699.215	963.458	744.978	688.483	611.161	1052.62	818.8	863.016	513.645	2678.95	939.386	412.482	723.894	954.968	633.129	790.57	642.958	439.385	589.037	641.635	983.191	589.07	786.915	676.455	511.478	748.306	490.833	996.507	752.961	1583.01	429.277	571.712	494.795	951.129	542.439	775.178	839.967	1101.22	1509.04	1478.24	1066.87	962.709
FRAT2	730.278	489.072	644.159	433.958	841.227	765.292	809.602	857.371	244.57	324.809	494.792	157.848	540.724	445.444	560.056	353.657	1449.56	436.599	718.235	490.698	1049.8	628.198	1030.69	774.753	513.267	738.841	514.811	1132.09	533.061	567.997	670.027	755.173	407.74	386.061	358.364	437.173	684.208	551.491	399.476	426.984	494.595	416.674	532.076	628.788	683.676	586.505	626.118	343.05	561.65
ANG	209.669	285.097	132.783	297.891	329.221	512.856	384.812	413.408	295.044	168.56	248.065	33.4905	203.952	166.249	275.186	225.908	723.393	512.969	318.182	187.226	336.931	113.497	204.444	210.047	224.888	227.335	227.745	335.577	187.304	277.658	112.897	221.792	285.189	127.61	400.46	157.246	474.337	94.402	216.378	216.311	531.268	239.674	153.27	26.6543	280.343	480.851	433.621	152.607	164.639
GPD1	69.5284	16.8385	33.1896	132.399	39.6531	64.7769	191.441	2102.85	21.8787	58.9653	29.4652	42.2987	22.5693	18.8861	29.5832	18.5775	390.93	23.4048	82.4298	601.02	41.1491	63.6027	529.176	116.133	10.4893	96.96	28.1239	149.644	103.642	26.0074	12.2826	31.8384	32.9846	13.3726	25.6053	18.0823	657.364	26.987	30.9437	17.2814	17.0404	25.3117	25.1264	32.6419	226.558	33.1394	521.201	27.3686	96.6258
TIPARP	1916.36	1462.44	2939.67	1166.35	2537.31	2396.56	2409.36	1871.27	588.103	495.01	1343.36	1383.26	416.924	557.66	1746.06	1496.74	8072.97	832.04	2690.87	2083.49	2368.38	1248.77	2086.06	2159.87	2256.63	2064.57	1739.85	2660.04	1606.47	2115.6	1447.9	1336.74	1208.68	1596.28	1957.73	957.74	1712.84	1182.87	1446.92	1275.72	1027.53	1744.81	1376.53	1774.21	1325.24	1046.64	1635.32	699.056	1970.66
BLCAP	3671.98	2575.89	3491.88	4158.81	4811.57	5761.93	2631.76	4110.17	1399.2	1238.68	2363.01	1566.26	1827.04	1800.87	4126.58	4249.05	4331.62	1111.29	2879.32	4274.17	3850.68	4024.04	4513.36	3358.1	3272	4119.27	4497.91	3746.22	3370.16	3699.02	2186.26	4465.54	4372.4	3177.32	3194.92	2739.01	3317.23	3487.49	2009.45	4407.03	1966.99	3028.2	2802.93	2059.41	2882.06	2987.66	3792.94	2478.08	2672.49
YBX3	22504.1	21263.7	24053.7	23982.4	26942	25815.1	14463.1	19656.2	11889	8171.3	12354.1	14935.9	11964	9569.73	11020.9	8506.27	23426	7077.65	19002.4	20712.9	27437.7	19310.1	21733.1	14718.6	14026.3	15591.1	13788.5	17899.9	16818.3	14318.1	16145	11743.3	12237.6	11976.7	9161	8143.92	15465.4	12068.9	7668.69	9942.21	6049.88	7222.6	12183.2	9483.76	10697.9	8253.39	11187.9	11498.1	11030
MSMB	137.398	175.21	76.987	68.1306	392.838	167.52	1115.74	1690.12	3.12507	3.42114	122.666	74.8371	146.48	5.8722	7.64058	15.7194	341.023	15.1703	130.466	268.749	231.846	46.4285	344.023	274.242	94.2273	100.603	276.457	569.342	670.372	220.545	6.91552	54.7491	205.464	7.18025	46.9712	40.1836	880.507	7.6066	54.4073	23.0886	6.55483	43.3805	11.8414	10.4584	84.87	100.897	356.86	364.288	157.285
MVD	104.462	197.555	210.752	213.023	164.53	121.173	176.667	1519.95	208.026	208.501	6.89196	11.6146	10.4662	253.636	9.82372	52.681	46.0561	20.228	267.144	217.663	368.91	15.3589	385.926	223.271	90.4157	151.367	155.687	56.0328	250.938	191.999	61.988	33.2887	191.637	55.5401	10.5744	44.3531	22.3163	37.4915	48.3934	68.6049	32.8764	82.5611	60.4667	22.6023	106.356	69.074	29.5362	20.069	30.2502
NDEL1	3884.21	3378.79	4536.21	3057.09	5247.69	3281.16	3412.1	4505.04	1702.52	1558.14	2160.96	1856.61	2615.02	1940.51	1605.54	1427.45	4044.32	1989.59	5995.17	3897.91	6552.3	3504.4	3949.14	3823.59	1637.02	3807.08	2161.13	4711.83	3183.79	3680.61	1557	3853.14	2803.72	1866.47	1106.74	2572.95	3237.17	1941.11	3019.38	2121	3172.76	2694.01	1760.8	1545.59	2963.76	2043.03	3386.34	2215.92	2933.78
CLDN4	954.58	791.104	576.938	632.548	695.442	1114.36	736.85	1098.63	9.04464	12.8502	15.5262	43.8268	28.0486	17.5541	26.4383	14.533	1050.2	21.3053	1257.19	330.728	1019.42	629.048	1357.72	494.803	100.688	342.173	167.401	471.906	641.212	422.337	124.526	310.916	307.192	7.26537	16.9018	10.4511	453.744	10.2474	23.5649	62.9544	19.4615	39.4165	24.5226	52.4386	45.5201	20.4566	150.881	215.871	224.854
ZFYVE21	2302.46	1947.12	2167.17	3087.22	4047.48	3688.35	3152.61	2416.58	2556.22	2482.11	2764.14	4381.24	5553.63	2232.66	1158.65	1188.52	4353.31	2119.51	2559.05	2898.31	2135.28	3137.43	2418.82	2633.24	2590.95	2045.69	2337.01	2944	3042.89	2529.51	2038.81	3053.26	2812.67	1911.17	1704.6	1461.73	2690.6	1299.35	1219.18	1678.5	2291.5	2119.62	2034.01	1372.22	2305.34	2581.29	3027.23	3793.16	1705.27
PRSS8	1407.3	1242.78	1689.17	1730.45	1545.55	1186.35	1131.14	3203.39	36.0478	175.557	191.691	74.2985	114.784	70.8993	47.7032	44.0727	1287.05	21.5472	1796.2	1443.82	2522.73	1486.86	2787.03	1892.18	1002.06	1201.36	925.055	1413.58	2239.29	1539.31	652.702	1237.14	591.974	167.812	95.0473	11.1122	788.184	56.5228	127.203	35.2236	111.134	304.645	26.1634	147.877	432.519	469.411	691.17	85.4513	387.61
KCND3	549.323	622.27	961.991	577.685	1415.81	1305.06	1192.47	1791.06	66.6207	71.6155	127.129	92.572	63.742	48.3595	98.371	117.187	1081.68	81.5847	687.762	863.109	352.622	341.696	916.046	536.658	173.626	474.255	161.386	425.584	293.008	284.533	150.091	569.07	247.287	361.083	102.751	178.759	619.834	134.554	160.785	126.764	149.227	127.304	146.391	285.972	463.713	156.69	612.42	313.551	581.442
MKNK2	8347.67	9379.14	12976	10041.1	18127.6	20846.7	10169.7	18545.5	4116.92	4568.85	8957.96	6014.54	8470.93	4514.9	2664.21	2180.07	13643.3	1955.28	5557.42	9500.33	17022.7	12821	16924.1	9487.29	3640.55	5853.37	5203.3	10577.7	8469.78	7443.66	7275.17	8601.56	6858.19	4081.55	4997.3	4230.57	8435.45	4270.11	2878.58	2374.04	2219.38	2489.42	3134.91	3615.56	4397.04	2672.15	6813.19	5268.52	3939.32
MYOF	4292.28	5706.45	6778.4	7579.96	6010.42	3822.24	7490.71	4133.43	282.297	608.665	1752.67	2831.01	1043.09	583.92	933.099	646.831	6636.36	840.08	6535.58	5830.69	6503.06	12708.8	4643.72	3977.44	3833.25	4927.18	3567.88	6160.58	5250.03	4891.67	3256.36	4085.54	4576.75	3858.78	2475.74	2214.18	6936.33	1136.04	1527.24	546.781	1324.18	1461.19	8983.17	3108.67	7005.2	3592.68	6127.52	2295.5	5589.13
CSNK1A1	13229.5	11894.9	19311.9	15368.3	17101.6	12843.7	8347.08	11720	4126.43	3810.21	5481.29	7739.08	1827.09	3062.79	5725.97	5533.21	10913.9	3164.75	17739.7	14766.8	21983.1	12609.7	19402.5	13711.4	8207.37	11445.6	8734.14	15450.2	13579.4	12768.4	9797.09	10922.5	10552	6939.11	7825.09	6079.68	11827.3	6045.78	5931.14	5850.02	4285.72	5920.63	8633.25	5800.92	7334.12	7387.55	7380.15	11765.4	7034.98
CYB5R1	3175.79	3987.55	4816.49	7288.87	3643.2	5366.71	2213.42	3494.33	3028.77	2961.38	3447.42	1624.55	3089.07	3854.94	2217.42	3838.39	3716.14	2946.39	5405.73	2951	3949.63	6352.95	4760.38	2108.24	1530.02	2547.63	1805.14	4100.72	3235.02	2206.21	1687.85	4934.68	1710.19	2579.13	2317.38	2079.31	3883.69	3327.8	1176.07	2278.83	3073.45	6481.86	2366.15	1582.88	2303.71	3934.73	3915.45	2891.56	2296.05
BAG5	3199.56	2489.21	3205.93	3050.9	3792.5	3529.38	2586.1	2787.56	2159.99	1970.13	2096.64	1858.02	3432.35	1593.72	2862.59	3360.04	3115.29	1644.46	3093.5	2345.6	3397.36	3389.42	3585.15	2759.81	2760.05	2258.56	3377.42	3366.67	2366.28	2664.12	2834.46	3211.08	2332.66	3211.45	1298.32	2477.56	1823.76	1750.49	1472.81	3050.74	1742.98	3210.43	1795.89	1761.73	1667.7	2087.68	2015.38	2498.85	1842.89
EPS8L1	1223.4	1118.91	1279.99	1343.61	1221.24	1431.52	1000.71	1717.19	274.202	289.946	242.866	244.038	372.137	284.874	239.017	216.695	1448.25	162.371	1467.43	1127.76	2581.65	891.755	2016.49	1592.94	538.515	1015.18	927.363	2115.28	2072.21	1388.19	248.426	1190.21	621.686	233.977	50.0306	94.6182	840.589	132.232	175.237	335.226	316.287	356.299	61.381	206.791	597.423	475.066	731.974	827.4	410.556
ZCCHC6	2360.42	1987.94	3149.4	1964.88	3799.25	3021.52	2590.68	2370.14	282.539	330.033	711.594	524.13	484.882	439.176	787.524	627.526	2395.72	508.913	3063.29	2416.53	4780.49	1586.51	3773.85	2366.54	1238.5	1781.34	1011.08	2774.27	2282.8	2226.15	999.796	1679.16	1349.34	656.082	1174.07	1330.98	3290.92	1005.11	1471.89	931.568	774.016	1389.81	1007.27	1359.37	1988.1	1270.83	1947.05	1180.54	1936.68
MSMO1	9973.37	4170.06	12296.5	8386.57	6741.78	6422.36	4570.83	27744	7603.59	10145	3984.39	15270.8	7721.82	10325.1	2806.91	3416.99	4388.78	3418.44	11157.8	15669.5	16480.8	5183.89	23174.6	8235.63	4048.81	3890.86	2959.27	7126.26	7119.93	5592.25	2544.8	4216.62	3313.21	2304.28	1004.23	1559.45	4183.91	1610.42	900.833	1873.56	2151.98	1651.79	1102.82	1575.72	2524.5	1226.23	7409.56	5076.07	6245.93
SH3YL1	2641.14	3062.92	4260.3	5328.11	5241.9	8644.77	4422.06	5772.18	916.224	476.129	1559.56	1126.81	572.452	875.641	1089.28	765.068	5875.76	2087.37	5236.38	4107.53	4963.77	3927.66	3357.13	4846.91	4710.44	5600.64	3906.96	7174.13	3307.74	4985.13	3922.86	4491.3	5570.73	2197.79	796.864	1806.14	4510.64	395.295	1533.08	688.653	1385.05	2550.16	1024.67	944.897	2238.47	1317.02	3098.97	1473.84	2463.18
CAT	5672.85	3422.01	5582.78	7122.01	8531.58	5182.39	6737.44	10682.5	7046.41	6504.94	7483.87	7845.07	6172.42	5658.5	3515.96	3187	8253.82	4989.2	6484.67	5673.83	8183.14	2251.22	5136.65	5631.49	6549.05	5612.16	4947.92	4557.18	4669.31	5100.27	4622.33	4811.15	2411.05	2787.92	3981.47	5042.62	10530.4	3928.13	2670.87	3268.54	5360.02	3914.52	4446.4	5503.48	3935.79	4616.67	6208.11	4094.99	5080.55
EFCAB14	4147.78	3458.78	4452.16	4727.89	4676.51	5293.23	5042.99	4814.69	3566.05	3367.06	3975.85	3096.09	1737.52	3001.55	2951.62	3036.64	4933.9	2371.84	4470.34	3761.36	4270.77	3647.41	5033.06	4184.97	4904.47	3879.19	3265.06	4647.72	4134.1	4259.79	3288.19	4407.54	4729.63	3246.83	4831.95	4100.34	5994.72	4684.47	2859.6	3535.68	4142.62	3707.17	4277.34	4197.66	5629.23	6051.69	6956.54	4649.37	6302.27
RARG	1145.36	712.462	935.137	1458.26	1098.81	1141.26	1131.76	940.645	124.501	424.848	173.149	300.637	69.4735	382.409	286.954	380.263	1801.31	226.368	1122.92	1470.61	1115.98	1229.93	889.988	932.103	632.859	814.002	973.626	290.745	744.403	633.779	646.473	130.818	1380.23	889.034	217.693	454.601	523.77	221.871	639.574	393.676	364.873	264.107	270.048	81.3978	339.643	260.029	229.042	211.079	83.0176
RAB11A	12655.8	9040.58	17351.6	15141.5	14079.2	10153.4	8004.89	11848.2	4272.16	6728.64	6196.2	8849.71	8362.79	6911.62	3002.99	3151.37	8444.34	9772.6	17408	10741.9	19236.6	14837.2	16124.1	9006.83	4271.15	6922.23	4617.66	11929.9	8071.51	8714.12	3683.32	8012.26	5742.46	3733.82	6007.34	5123.74	10755.6	7914.37	4155.96	2690.23	7462.53	5296.49	3911.8	4029.31	4512.23	4742.18	6705.06	6772.6	5466.22
VSTM4	281.008	316.22	178.464	208.28	300.176	223.031	436.658	306.298	50.2335	210.928	276.607	246.81	137.542	181.725	159.852	114.895	479.817	54.7501	234.571	234.5	229.086	93.5447	214.275	457.845	338.274	253.171	357.085	361.245	355.957	302.223	306.614	368.967	347.941	792.86	136.831	138.143	302.318	131.838	381.47	53.6798	142.595	165.904	248.574	268.484	795.422	276.311	643.241	603.484	555.714
ECHDC3	633.144	594.05	542.824	1256.21	687.979	544.818	689.78	1882.17	834.296	424.758	339.433	144.595	1157.58	432.644	205.418	174.225	1607.3	1450.52	488.268	726.332	489.906	1239.24	1171.49	693.176	1282.14	698.168	1076.7	916.536	792.096	896.849	1335.41	791.391	1040.84	390.274	300.982	492.251	426.841	389.542	455.863	277.558	1209.33	681.056	261.886	249.06	484.95	759.961	471.232	22.2368	507.054
CRYBG3	1483.41	1294.3	1959.77	1590.51	3066.45	2367.2	2403.95	1618.18	1247.48	1168.24	1519.93	1841.89	791.962	1154.58	1177.33	780.265	3488.34	829.809	1850.06	1410.48	2148.76	1327.49	2309.18	1772.36	860.994	1644.23	634.869	1885.58	1589.26	1401.2	580.331	1090.6	743.031	954.905	2116.6	2284.15	2983.2	1162.43	2285.03	1267.88	1411.64	2057.59	1734.97	2088.67	2069.28	1868.63	2666.19	2040.91	3189.34
SORD	6698.67	4807.03	2669.49	4091.5	6312.36	4170.05	3758.98	9877.48	3142.04	2862.27	4269.78	4243.99	4006.41	4446.15	2493.42	1721.95	3173.03	3391.97	2218.15	3196.25	2133.6	1871.68	7347.83	3847.55	2153.81	891.473	8384.14	9174.43	2252.83	2125.28	3368.27	10172.5	7331.51	8141.94	2036.21	1461.57	3873.71	884.452	1223	1586.29	3605.76	3413.71	3238.37	976.246	1353.42	2461.23	2848.5	1847.54	2054.68
COL4A6	840.635	499.002	682.825	761.201	479.244	472.714	521.344	507.815	104.49	117.468	134.941	129.635	94.5673	101.999	88.241	51.1959	752.717	159.601	638.824	1030.96	644.527	505.675	598.259	648.468	559.601	500.659	327.252	540.173	475.213	696.598	409.169	471.781	414.234	686.797	185.695	123.926	358.508	90.5596	126.132	69.3719	111.779	180.52	120.036	266.755	316.4	272.734	405.348	430.237	309.742
HDAC5	514.766	542.054	196.454	560.957	510.568	828.332	579.197	437.409	365.185	101.839	200.353	9.9855	229.743	325.269	67.5514	62.7252	882.128	31.8905	85.3562	609.834	920.155	13.0064	673.644	410.632	576.56	501.653	597.429	686.406	614.616	564.614	467.127	850.039	608.291	564.248	644.034	409.096	352.793	322.758	583.485	81.3131	47.4069	284.449	360.923	41.3525	297.248	158.191	324.212	49.6437	439.403
LLGL2	418.552	350.084	506.557	549.571	618.794	722.769	360.725	504.622	166.045	389.449	243.43	102.585	326.344	211.573	192.455	128.785	678.779	406.507	548.101	332.773	575.76	227.196	443.376	464.762	543.795	666.076	402.528	449.362	567.546	502.605	428.247	291.11	371.385	259.837	143.139	230.463	562.286	355.058	298.84	337.227	305.124	280.463	204.855	378.102	345.402	371.497	501.891	220.733	388.407
PRRG4	4189.39	2727.65	7540.41	5051.76	6348.62	4839.67	3232.97	3420.43	127.273	64.8401	432.393	496.376	634.813	212.553	280.098	263.883	5380.48	134.608	6949.31	5279.25	6370.32	7000.56	6269.26	4157.59	3046.34	4197.69	3326.71	3414.47	3156.97	3630.13	1338.28	3778.57	2744.47	1010.64	119.218	449.4	2602.32	1006.65	194.63	161.27	225.206	1193.27	389.906	535.052	779.245	818.652	1026.11	880.161	682.834
GAS2L1	2173.05	1961.99	2722.98	2239.34	3503.1	3780.96	1767.03	1992.67	1301.5	1918.75	1620.91	1961.62	1007.55	1459.66	1387.69	1717.49	2848.94	2074.85	2379.36	2908.09	3823.53	3423.81	2677.7	1933.28	1276.45	1866.99	1184.45	3371.26	1724.27	2109.08	859.239	1884.7	1467.64	1172.99	928.504	953.036	1560.02	918.544	1306.94	1467.38	2037.6	1822.64	1000.11	795.958	1588.03	2218.62	2169.82	2267.49	1191.62
NCOA1	1568.54	1801.19	1368.08	1708.44	1649.76	1900.6	2178.71	2123.76	1599.85	1289.57	1188.52	731.863	812.782	1228.89	1093.01	1354.41	2410.34	840.647	1440.24	1324.65	2208.36	1255.68	2022.48	1548.72	2151	1752.04	2036.59	2318.93	2071.88	2223.3	1706.05	2235.7	2118.75	1870.17	1361.68	2001.22	2111.31	1554.89	1371.86	1379.29	892.98	1314.03	1164.53	1383.14	1962.57	2274.4	2563.56	1402.98	2065.27
AKR1C1	1785.5	2368.65	5495.55	2370.56	3491.08	1965.05	5929.53	3854.31	159.597	234.422	488.979	150.788	381.73	98.3589	311.348	213.986	2781.41	156.996	8601.29	2131.81	10311.5	2390.05	5425.24	1785.78	932.852	2886.75	1784.17	5525.9	1873.31	2359.98	458.111	2303.58	1427.55	716.527	488.361	504.414	7901.03	298.571	449.447	229.656	244.295	644.7	552.752	2564.77	5335.93	1659.88	9857.52	734.008	4784.36
ALOXE3	942.395	429.619	861.955	595.516	748.129	635.165	540.855	782.938	147.78	217.225	121.433	249.828	158.557	170.593	177.535	324.224	735.118	136.332	755.991	432.91	1148.6	479.475	892.139	1076.33	346.182	663.834	397.062	1138.39	763.956	794.37	152.266	649.226	351.437	160.878	295.241	155.345	680.661	194.253	302.522	162.042	25.6177	294.098	324.19	350.257	428.722	547.736	515.725	312.2	415.398
SFTPD	145.137	40.9582	276.166	216.06	295.521	213.122	166.192	161.074	7.02952	6.29004	52.0671	13.2122	38.9423	58.3988	34.8335	8.04441	140.259	32.7488	283.273	69.3572	479.3	157.308	116.735	303.97	136.358	352.38	901.632	421.874	197.998	274.632	189.214	557.091	168.297	96.2372	35.6607	30.6299	123.744	11.4883	34.5868	28.9628	46.3206	93.5443	33.3177	47.734	34.7142	167.421	110.688	24.8542	31.1216
CEP68	2441.38	1570.33	1479.2	2145.87	1553.37	1971.27	2792.49	1706.48	1003.73	877.66	1216.17	2385.57	1161.65	608.209	1141.59	1175.92	2254.38	1366.17	1156.98	2086.15	1149.13	528.869	959.276	2254.05	4151.85	3866.12	3937.47	2111.32	2595.95	1884.15	4483.06	1931.68	4212.99	3163.59	773.265	671.823	1514.58	653.695	963.774	1080.86	915.872	1408.3	856.726	937.758	1577.11	1667.32	2459.74	1710.45	1998.98
CTNND1	2866.32	3194.88	4107.51	3950.91	5621.11	5386.91	4493.87	3845	1994.3	1717.43	3043.32	1583.61	1401.59	1534.69	1622.16	1575.72	7239.41	1655.47	2586.63	4703.01	4948.93	5043.07	3347.93	3591.63	5832.86	4749.38	3093.62	5532.23	4436.55	3593.54	4572.28	4390.83	3515.97	2581.74	2843.17	1728.66	3107.18	1105.52	998.144	1162.85	1936.81	1411.81	1878.22	1368.3	2755.94	4443.79	2858.55	2156.02	3103.93
SERPINB8	2141.32	808.136	3848.16	1502.16	2123.45	1242.41	1617.71	2894.39	188.348	440.766	445.624	312.148	373.484	236.606	951.716	743.555	1142.76	316.465	2411.58	1526.77	3817.1	950.296	2509.51	1513.62	535.405	1226.67	476.363	2110.99	1573.42	1546.01	209.236	921.313	425.106	377.299	327.407	487.1	1061.58	974.809	94.6147	890.333	305.783	330.958	542.118	510.517	474.566	744.473	1023.95	511.498	406.122
SGCG	15.3456	58.7233	76.9084	80.257	61.1137	140.066	165.091	44.6751	12.5449	28.2058	18.5067	48.6983	44.4749	21.5206	57.0347	6.05251	85.6736	11.7243	72.1374	50.1166	103.43	37.5527	30.1536	43.6399	17.1342	74.6255	19.8619	87.6156	12.5586	34.3006	9.91921	19.0608	48.3507	10.9561	16.2948	59.5528	261.246	23.5038	20.343	17.9798	16.8258	16.4133	21.9182	18.1289	65.2743	36.6544	288.198	55.6624	35.3125
EPHB3	1322.04	1232.32	1199.61	1259.65	1289.76	1578.34	707.958	836.195	124.95	119.69	161.356	32.0433	269.207	51.6261	323.567	127.102	1466.72	751.369	799.562	1640.18	1173.73	701.665	1209	1557.03	1118.53	1390.16	1680.65	1523.99	1432.1	2521.61	1742.58	2022.24	1463.4	1685.51	85.2521	242.781	708.814	475.33	1473.14	318.46	918.368	283.516	75.4105	296.739	1037.1	395.829	485.706	208.424	558.13
ABHD6	481.057	305.224	625.611	691.131	1242.62	1578.57	788.577	1673.55	534.956	531.488	1009.84	1705.42	774.603	583.331	786.239	632.704	1964.37	318.408	510.852	713.844	811.683	461.601	885.983	581.357	194.825	437.851	237.867	806.949	426.946	385.78	285.722	529.514	468.058	294.239	1405.82	1446.09	571.82	792.304	409.758	460.095	283.786	620.765	2008.06	506.859	664.582	598.741	704.133	1854.29	582.426
EZR	8862.96	12818.2	7112.9	11464.2	10868.6	12359.3	4886.81	8110.6	2180.89	1993.07	2688.35	585.463	2731.64	1588.96	3126.67	2455.51	8638.61	2959.7	7443.46	12497.3	11321.7	14538.4	12103.7	7063.39	10078.5	7569.17	8870.51	10418.4	9433.57	10442.6	11922	9954.36	5209.45	5866.91	438.948	2341.85	3532.81	1503.8	1088.96	2365.29	2998.17	3480.59	622.79	1777.67	2307.28	3578.5	3646.87	1171.38	3216.21
LANCL1	3769.29	2014.42	3190.98	3953.17	5522.51	5218.79	5018.17	3826.24	3311.1	2136.02	3213.15	6240.78	2354.81	2366.51	3104.85	2791.5	4528.1	3064.89	3108.89	3125.87	3850.26	2958.42	3214.85	3819.11	5343.21	4236.79	3951.68	3934.21	3804.02	3646.14	3328.51	3378.38	3567.39	3779.64	3726.18	3287.15	3338.58	2863.38	2574.39	2542.76	3601.95	3603.77	3146.15	1963.41	1947.84	2587.04	3414.45	5174.62	2676.74
DGKA	1260.56	1623.04	1429.7	1300.95	2124.9	2133.97	1677.52	1674.7	360.866	527.49	546.448	271.475	468.137	392.909	303.408	538.659	2684.67	519.398	1664.53	2009.94	1837.07	2114.1	1386.14	887.804	542.769	1018.67	909.377	1446.72	966.496	626.874	418.553	1418.99	978.545	456.704	495.195	582.909	733.068	691.157	634.325	540.434	352.364	771.746	594.031	591.484	1020.15	834.08	1018.88	458.973	1184.34
PPAP2A	1416.81	1786.45	1622.11	1235.32	2628.13	1588.71	5430.5	3818.31	1094.83	1645.35	3482.71	2458.2	1782.82	1027.57	1249.61	1011.01	2172.57	2829.94	1982.53	2546.86	2274.57	783.353	2742.72	1677.8	1712.16	1681.13	1529.28	2374.18	1918.76	2037.83	3026.29	1930.62	1918.5	1413.92	2676.88	2502.25	5497.55	2494.41	1789.97	1077.32	3170.41	1254.25	1424.57	2891.15	5194.25	5792.17	7928.17	4405.17	6620.8
CRLF1	321.134	155.964	147.197	93.1153	217.897	290.406	117.413	116.157	17.1642	28.8695	29.4996	88.0263	78.8605	24.6258	85.772	33.9384	180.7	74.3705	306.513	462.25	544.857	70.0765	261.327	305.157	35.6257	189.891	112.786	396.717	109.972	198.19	282.176	214.671	182.588	42.541	97.4341	75.1071	103.356	64.754	125.804	188.968	27.2747	35.7711	39.5829	36.4698	266.113	354.764	317.677	60.4917	127.806
MTMR1	3351.7	3385.2	3766.9	3421.88	2841.24	3050.98	2602.4	3158.49	2275.81	2333.43	2045.65	2235.12	3554.52	1503.3	1550.44	2192.57	2798.41	2775.58	2427.09	4161.68	3532.16	2644.82	4972.69	3889.01	4486.37	3337.23	4031.09	5028.21	3434.66	4021.97	3923.45	3182.76	5035.95	2863.33	1353.13	1473.15	1914.69	1288.38	1764.17	1431.36	2357.97	2746.51	1363.32	1531	1716.55	2486.2	2791.32	2776.17	1707.95
VAV3	3792.39	2142.21	4110.33	3682.88	7477.57	6222.38	5096.18	4410.82	517.148	217.831	1339.37	508.388	450.724	347.15	378.766	385.023	7420.02	261.348	2769.75	2845.03	5095.15	2645.52	3685.71	3618.65	5823.28	6409.08	6444.9	5222	4934.16	2924.27	2809.78	2342.05	6377.15	2245.45	396.827	482.571	3233.32	399.84	469.546	260.754	299.521	398.96	880.227	991.482	1192.3	1102.99	2415.25	646.127	1572.65
HDHD3	544.442	373.506	482.799	628.053	855.74	699.677	770.818	435.699	293.779	370.912	274.893	11.911	697.217	283.035	181.091	110.807	687.501	231.264	677.253	480.694	919.644	439.061	552.176	428.508	288.837	428.779	554.429	474.694	431.417	473.209	372.987	561.574	319.907	185.587	72.5996	154.093	139.068	343.487	35.3732	294.255	178.31	254.398	16.4114	48.6904	230.426	304.214	231.653	78.4963	112.13
CYP2J2	169.358	217.737	300.569	118.437	637.557	515.271	733.884	164.744	39.1705	87.7952	53.4946	170.772	65.1569	19.6023	156.086	226.1	565.183	176.958	169.647	163.166	299.293	188.092	312.728	128.864	88.2867	45.1855	153.907	246.536	147.746	28.973	11.6675	68.0027	52.5856	38.9959	35.5471	143.585	329.716	323.38	127.805	184.629	96.7718	94.0429	30.8728	120.662	22.7842	319.235	49.5039	33.9728	39.5386
NBEAL2	758.898	884.472	924.537	750.141	1046.05	885.884	690.489	552.685	286.407	367.979	183.881	19.1706	214.313	237.902	135.025	133.124	1255.1	355.018	481.264	655.566	1461.97	523.611	1018.03	1028.39	707.883	863.395	789.817	784.324	1122.35	816.361	460.665	695.672	1118.86	589.842	170.322	252.136	726.935	248.715	204.822	214.565	685.763	248.207	220.976	402.866	866.245	390.591	275.996	30.1587	336.162
CLIP1	4514.87	4179.13	6247.97	5396.14	5647.13	4645.35	3451.66	4318.4	2118.72	2296.92	3008.39	8131.33	1743.59	1695.44	1631.24	1155.22	3907.65	2148.28	4373.81	6276.76	6838.92	3544.83	5910.83	3503.01	2996.06	3596.73	2491.55	5047.06	4011.46	3676.16	2083.3	3668.34	2700.73	2014	2743.67	1771.89	2761.79	2038.15	1045.12	1102.56	2004.98	2219.89	2169.18	1476.16	1987.21	2801.12	2778.56	3945.43	2282.53
TBC1D17	371.395	372.759	310.771	715.531	398.157	447.245	414.899	481.202	296.795	319.57	152.234	11.705	303.868	199.854	292.46	332.977	1003.77	254.73	322.263	449.893	466.101	380.114	494.266	487.809	441.684	423.89	613.417	471.805	530.985	460.361	497.917	582.933	714.57	511.107	216.493	409.316	216.067	330.814	210.666	265.503	344.775	199.331	376.927	133.641	343.535	173.594	142.291	115.47	234.58
GDPD2	145.56	81.0814	393.818	554.396	674.262	937.902	431.27	278.537	29.4827	29.5161	43.2236	62.5159	57.5093	23.5104	37.6817	18.2588	1813.25	45.6011	157.984	207.747	769.426	89.8188	438.807	51.1316	61.7632	326.642	79.018	565.496	254.225	450.297	55.5699	66.7826	64.7074	26.4528	42.6759	41.982	332.461	28.594	53.7156	93.6628	95.8395	36.1964	87.9837	48.3786	37.7204	67.7227	61.8364	62.3454	53.5353
GSE1	904.615	1819.44	962.514	932.606	768.99	1151.63	940.902	931.747	361.317	440.342	573.49	548.797	333.787	581.996	362.993	357.559	1267.89	313.445	428.364	818.21	1278.31	608.612	692.834	982.371	1814.03	696.98	1557.04	952.963	1086.1	979.447	1839.69	1561.05	1366.59	634.141	427.154	767.826	661.094	737.18	969.522	149.232	377.363	604.816	472.296	651.244	1010.04	924.943	763.641	921.817	913.671
SLC18A2	236.008	376.42	151.815	306.089	338.314	514.793	479.717	256.829	8.61166	19.7016	91.609	19.1141	14.6654	17.8386	19.5388	11.9126	989.843	57.1939	177.989	151.302	139.69	129.761	87.8832	209.966	189.101	284.261	185.382	253.171	113.066	190.355	218.264	235.602	126.351	205.719	15.4221	33.779	267.43	21.1755	45.9188	23.0526	12.3123	26.0842	31.7254	64.9387	955.758	252.391	498.481	249.595	317.537
MAPKBP1	760.086	1055.95	755.74	1045.22	1251.62	1603.57	1316.59	830.323	973.544	933.833	754.261	547.395	1454.76	1018.45	417.365	495.58	1748.82	399.394	681.672	1662.36	1172.84	2039.78	1284.57	1025.94	1163.72	1439.19	1803.78	1038.35	1371.45	1218.56	1104.62	460.406	1263.85	1223.82	362.025	471.391	646.329	768.411	702.167	403.084	365.037	563.434	642.984	174.743	896.898	559.472	266.325	113.784	415.135
LGALSL	8399.76	4185.35	10416.6	8738.93	10532.9	9854.65	7951.64	5893.96	1321.5	1414.99	1797.23	2192.2	858.423	626.231	1368.85	945.632	12877.3	1059.78	11281.2	4613.33	12287.3	4147.88	10737.4	5299.7	2390.08	5366.23	1971.81	9168.33	3376.58	4670.73	1165	3748.77	1906.82	883.181	1236.27	943.264	5902.83	1112.28	1195.7	1042.09	1257.86	1853.92	684.648	1503.53	1796.97	1686.99	3730.44	2668.84	1248.91
SIK1	2437.61	1639.21	2504.12	2153.68	3896.91	3016.2	2705.06	2429.36	2155.97	1566.67	1382.31	4644.95	2157.75	1954.57	1700.4	651.349	19219.1	1801.42	2558.92	3512.93	5785.15	4546.22	2356.69	2490.2	2744.6	2731.44	1532.34	2158.84	1587.57	3087.6	2361.07	2412.07	1972.35	2234.33	1374.09	1703.05	804.574	1090.59	1329.99	1066.31	1890.48	1306.32	658.801	1250.44	1195.4	1804.94	1198.11	1087.6	3054.75
ARHGEF5	1617.46	1324.88	1519.17	1691.01	1981.78	2939.94	1124.91	1906.21	43.9197	107.835	253.299	81.9458	59.7449	90.1305	467.148	364.195	1905.56	235.92	1204.1	2143.82	2239.53	2041.32	1936.17	1598.56	1578.39	1813.18	2012.93	1745.11	1892.99	2111.96	1613.28	1715.87	1698.95	1370.85	979.92	157.08	1023.59	540.665	99.3945	449.082	202.599	245.763	93.2814	94.3392	704.198	539.084	905.399	367.025	485.766
NDST1	1662.95	1058.51	1758.91	1272.61	886.953	1181.8	1242.67	1155.31	351.154	465.683	336.498	198.914	478.558	476.311	810.657	977.859	1136.05	448.015	969.97	1050.96	1263.68	943.825	834.206	473.689	787.742	168.935	885.513	512.942	781.036	411.227	713.82	875.094	658.987	686.025	389.03	407.751	776.297	342.269	469.392	1159.52	567.046	358.686	259.553	325.152	787.637	326.029	305.35	465.792	110.977
GALNT1	4166.64	3539	6681.19	3000.06	5285.14	5938.65	4614.87	4704.03	3418.33	3250.19	2358.34	1143.74	2939.75	4652.7	4467.21	4333.27	6840.89	6247.42	5824.6	5428.73	8390.39	3059.62	6678.29	4255.34	2950.47	3820.08	3027.32	5993.94	4012.66	4579.07	2920.9	3477.39	3330.67	3141.98	5329.08	1926.99	4485.98	2031.87	2082.47	2247.42	3541.1	3057.42	2471.58	3456.4	5424.63	3384.92	2146.38	4526.77	3353.79
SGPL1	3537.26	3183.58	3971.8	4370.66	4056.82	2997.36	2740.36	3481.5	845.824	1411.56	2061.22	1605.31	1530.87	1176.3	1251.12	1231.39	2518.27	1473.2	3574.84	3590.74	4592.22	2638.45	4743.81	3208.16	2740.51	2828.35	3272.46	3665.35	3172.47	2680.76	2447.45	3154.93	2350.97	1613.28	1112.28	2214.62	2388.64	1802.13	1779.03	979.085	1577.67	960.135	1505.91	2528.98	2025.62	1836.39	1939.79	2502.4	2223.32
PIP	2847.4	169.356	189.318	230.213	36.5256	129.237	3538.83	4918.74	141.157	134.105	159.72	209.906	63.9616	57.6932	123.327	40.3108	2817.99	178.611	93.6659	56.5527	19.3918	102.715	43.6093	281.536	15.311	11.5213	5.11333	65.1004	26.454	46.7561	17.8539	68.6215	12.0567	10.2581	123.354	64.8949	63.5639	124.479	23.6435	69.5994	108.551	61.2307	45.3382	253.935	3824.88	939.778	27278.4	143.043	11161.6
LIMK2	2325.06	2817.87	2949.45	2402.24	3403.72	3049	2231.99	2297.02	510.711	631.218	892.28	525.95	432.81	791.64	953.758	1037.58	2416.93	1018.44	2476.86	2675.78	3236.63	3447.83	3468.51	2060.06	1785.64	2157.93	1978.79	3154.74	2692.2	2349.35	1783.47	2070.85	2222.48	1491.82	257.569	564.686	1456.19	506.431	323.183	899.063	1057.85	1236.61	432.143	487.189	930.249	1245.13	994.182	1509.19	837.305
IL11RA	422.863	856.039	352.63	782.51	369.816	756.919	1394.55	721.016	398.999	311.058	306.17	16.3834	522.475	349.34	152.321	38.3594	1296.58	110.939	299.102	596.517	275.805	103.634	331.891	421.129	1457.97	793.097	688.087	777.818	1196.95	1107.09	1542.79	1390.87	6244.05	724.143	336.971	271.073	637.54	692.212	618.291	78.718	185.467	440.822	260.24	363.319	1062.68	745.76	1356.21	459.198	713.14
GLTSCR2	14489.8	17697.5	11009.6	21765.1	23057.6	28723.3	15851.1	22029.7	11492.8	8701.03	7607.81	20101.2	13972	11164	13849.7	13388.8	22080.4	11198.2	11420.4	12217	17823.9	9523.48	14946.6	14355.4	17918.3	21764.3	9430.03	19410.4	18102.8	19502.5	20772.6	18100.6	23058.4	9998.97	11931.9	11874	17196.4	17326.8	17830	19652.8	14707.3	10557.5	20562.5	13397.9	20178.6	21439.5	23236.6	17356	18815.2
WWC1	559.093	685.149	987.642	610.466	727.024	673.428	557.949	777.114	298.832	579.895	481.053	597.145	369.592	363.264	364.304	246.57	813.563	208.296	657.058	532.826	637.578	676.82	1049.3	823.095	742.503	634.078	366.717	1550.55	733.31	859.861	385.147	810.798	537.078	453.922	16.4178	417.568	708.974	451.9	421.412	318.401	354.433	389.959	250.167	355.821	459.621	609.127	871.612	562.946	604.042
ARPC1B	2991.82	5273.02	2988.74	4984.72	4055.56	3048.72	3854.33	2490.05	12460.6	13062.8	9720.51	2775.43	12079.2	16117.6	9639.54	9749.37	1979.36	21433	4364.24	4232.14	1438.21	8243.14	2873.49	4310.25	4778.3	5288.12	5061.91	3826.68	4605.46	3521.08	4297.91	4288.84	3101.45	5227.3	9642.63	10290	5832.39	21255.6	13575.8	10932.8	17271.3	8578.11	9316.48	8832.19	7614.72	7681.62	4270.78	2174.33	6210.65
CHMP1A	1881.24	2009.08	1801.68	1971.11	1813.16	1819.63	1184.25	2038.59	1290.81	1075.29	1445.41	136.643	1382.62	1356.24	662.703	433.778	1332.91	683.101	1404.12	1572.01	1972.82	2070.61	2544.94	2034.85	1807.76	1797.89	1993.38	1653.15	1815.77	2225.11	1989.86	1979.41	1479.87	1566.71	1191.36	1302.7	1086.8	925.764	862.975	707.284	887.322	1116.8	1127.86	903.375	1160.91	722.901	1249.78	683.342	964.789
PIM1	3328.04	2906.31	2713.76	1901.25	2161.51	1709.86	1407.06	1904.7	285.384	340.67	587.534	220.982	458.66	261.541	739.564	426.217	2226.5	382.037	2124.94	1372.94	4662.59	1277.67	3404.29	4389.84	3962.45	3563.06	3787.52	3908.25	4255.2	3446.81	3669.13	4433.44	2080.32	3073.07	550.651	872.286	1828.33	556.027	323.785	758.522	482.874	568.076	781.418	1583.96	928.523	964.448	1426.71	596.599	1566.84
C11orf49	1076.08	1041.83	996.631	1270.28	1174.63	1786.19	1227.13	1050.57	950.114	678.459	1002.25	1183.63	905.827	1144.44	656.115	880.708	1519.71	679.899	703.834	1165.34	1490.94	1226.52	915.897	1152.48	2074.78	1478.24	1962.73	2013.41	1526.79	1872.24	2598.99	1986.73	2169.5	1916.6	1162.71	791.045	860.992	970.096	1270.19	739.245	1064.05	773.018	1107.59	939.025	1180.95	905.968	1344.11	1207.22	975.253
C22orf29	2504.91	1000.36	787.554	753.121	825.136	1068.98	892.201	751.885	831.011	645.411	800.443	476.973	650.967	762.226	629.654	484.258	867.377	1004.17	505.306	1076.55	1061.19	656.354	549.375	3173.32	3062.42	3536.21	3397.22	1886.62	2023.57	2389.33	5426.3	4521.38	2622.33	3246.13	467.79	818.855	1027.74	933.542	1012.46	865.719	1262.01	911.388	746.914	683.11	938.795	1154.92	1283.41	935.932	872.851
AADAC	509.868	552.679	525.757	653.195	1449.68	1089.34	1406.48	1057.39	12.5262	17.3025	208.377	7.0042	90.2738	7.70661	20.7272	31.9651	953.064	29.3725	540.971	498.232	875.327	232.681	1193.57	586.158	141.786	772.003	136.223	1006.31	726.068	516.08	70.1618	110.575	16.3214	12.0849	22.2833	13.435	1727.74	9.83839	52.6402	17.8192	9.50678	22.1322	24.1467	47.4855	192.29	34.4303	115.429	28.8931	26.5271
DSTN	20310.7	16762.7	22527.5	21228.9	21666.6	19304.8	14530.6	18758.7	6489.16	6298.1	7293.26	9936.4	9377	7233.17	9265.52	9703.9	13631.2	16478.2	23261.9	23069.1	29470.9	21050.3	20137.9	14736.6	15549.5	16618.3	11987.8	19741.6	16851.8	16486.7	14855.8	15718	15289.9	13609.8	8939.49	8010.69	15642.3	9909.3	14055.6	8019.46	14276.3	10719.6	12645.9	8500.58	12393.3	14704	16693.5	15339.4	11575
GSN	6360.91	6511.55	7048.76	4604.41	6347.31	8518.37	7747.51	9276.64	2951.13	3294.93	6717.63	1249.69	4763.25	4005.87	7701.87	7376.91	10245.1	8930.02	5740.59	9771.82	7133.68	6985.36	9208.37	5975.21	4897.91	5086.28	6986.33	5338.83	7304.25	6453.06	5703.5	11453	8064.24	3127.44	4881.48	7437.77	7845.37	8673.46	4621.01	8717.31	11588.1	3630.82	5109.84	3394.08	8013.22	8007.84	16782.3	3741.52	9944.56
DHCR7	1851.63	751.342	1898.53	1352.35	1004.01	995.543	878.029	7216.48	76.2818	46.7541	117.023	122.246	201.861	14.2655	1030.57	2081.41	479.659	563.537	1333.64	2749.43	2653.2	472.034	3469.21	1953.77	1709.96	1522.71	1996.19	1672.5	1665	1238.83	1475.53	1306.76	1135.48	1104.41	276.921	376.42	591.277	628.499	432.352	2438.66	431.187	380.707	385.31	289.145	308.516	858.383	981.827	86.3923	681.645
NR3C2	310.278	230.825	42.8591	119.92	199.871	345.969	515.8	214.08	177.51	65.5915	203.463	112.256	147.621	8.74038	60.5831	138.334	480.924	9.07932	44.3185	169.604	96.1148	12.9992	124.173	286.553	857.957	175.784	374.021	312.205	251.447	170.67	373.317	273.649	428.105	138.003	295.698	223.739	342.12	218.311	46.4483	138.669	25.9829	147.925	214.621	126.917	215.995	313.907	617.589	149.363	366.254
PGAP2	2079.89	1525.12	2043.73	1421.21	2344.76	2066.15	1549.33	2102.67	962.361	1043.11	1191.83	307.765	658.913	757.322	636.608	639.208	2181.61	759.526	1792.3	1440.08	2789.19	1765.27	2564.35	1951.36	1698.92	1659.1	1849.4	2362.36	1927.32	1708.29	1016.62	1561.99	1537.75	727.88	417.227	595.379	996.849	798.964	518.241	529.254	762.573	598.749	621.518	472.047	561.479	777.152	1067.03	547.598	533.574
GABRE	213.354	267.79	415.856	255.898	277.283	354.563	438.626	362.314	22.3423	26.9325	70.6411	14.6413	17.36	9.12428	15.5208	44.7748	1290.17	7.05327	201.303	499.834	539.732	413.395	495.35	379.486	131.223	238.245	217.384	416.155	400.861	356.467	108.761	352.593	1209.06	213.476	113.153	134.856	454.317	72.1211	167.356	18.1567	66.0506	126.139	154.65	137.889	558.077	153.369	248.271	159.955	292.462
SIAH2	946.918	871.567	1264.09	1051.91	883.492	1102.95	780.531	861.787	707.603	619.091	1033.7	383.627	1251.36	471.791	688.872	550.493	1106.77	846.812	1439.99	1057.36	1690.76	1242.88	1343.94	1317.41	639.018	1354.28	1052.34	1002.05	1113.67	1146.65	793.466	1121.06	1114.77	955.867	511.932	1243.67	981.807	824.981	709.446	603.296	847.661	433.554	512.968	667.921	711.199	509.482	639.667	76.6133	762.917
ALAD	628.908	639.239	652.988	803.292	1466.17	1590.32	1698.18	883.36	586.837	499.088	707.268	386.255	409.854	566.753	863.752	677.623	1499.95	392.969	775.874	1320.61	1197.85	716.508	743.96	841.009	528.71	704.95	827.448	1005.42	1025.09	1499.81	781.031	1068.76	551.019	317.738	960.711	460.627	836.215	732.356	484.087	622.01	426.826	673.82	1551.01	527.986	664.628	1146.37	936.891	481.985	731.442
GLS2	224.078	82.6257	31.4157	37.2049	37.8231	107.571	74.2577	244.558	21.5236	29.6514	14.8966	110.076	19.6448	28.579	25.3366	21.0939	243.746	19.5557	21.4382	303.602	212.215	20.006	290.218	153.888	294.203	211.49	38.8996	238.842	197.161	274.301	35.0708	202.871	158.205	23.6247	37.3039	18.9449	43.2227	16.9619	35.5827	27.1383	30.3393	20.3773	18.8078	45.032	18.4714	28.3304	37.1238	46.2239	57.9271
SMPDL3A	3559.69	2674.62	5932.85	4566.1	4978.36	5623.23	4407.44	6659.41	1651.69	1900.8	2094.01	2857.38	2941.18	1381.66	1022.66	1083.72	8177.05	856.053	5314.27	4709.82	6202.7	3124.92	7156.14	2358.77	2172.01	2644.62	1749.88	3277.4	3056.08	2297.77	1246.44	2687.76	1760.2	452.968	817.298	828.385	3770.55	935.035	404.77	521.57	719.726	1409.25	1221.74	1506.06	2074.86	876.178	2057.64	2537.95	2081.19
NFE2L2	11632.8	6277.93	11920.9	13264.7	12341.4	10862.2	8611.1	6854.07	6412.31	6047.1	6766.36	5667.92	6414.58	5990.92	3704.2	3903.97	11334.6	6207.42	11623.5	7041.83	10981.4	8398.85	10195.3	6482.64	5961.03	8854.83	5062.44	9557.77	7684.59	7301.17	5971.24	4911.39	4702.88	4959.68	3216.45	4277.88	6037.96	6200.33	4429.75	2287.95	3308.51	3908.21	4593.68	4179.64	4023.83	3907.13	3700.93	2946.46	4891.45
PIK3C2B	1512.23	1833.98	2110.66	1966.67	1992.14	2436.98	2954.88	2585.39	481.151	1292.74	2295.17	2626.08	987.071	1377.31	696.433	942.643	3140.98	368.62	1819.96	2525.19	2477.19	1585.07	2985.17	2671.58	1352.56	2495.48	1844.72	4082.8	2806.44	2385.7	1456.83	1389.3	2022.13	1339.17	430.173	1694.68	2521.8	1260.37	1074.88	358.979	576.671	1815.61	879.373	1244.19	2237.76	253.328	3116.48	1789.05	2094.52
DDR1	3386.88	6271.13	3467.47	8058.2	2645.93	3994.05	2732.51	2765.62	2077.97	1913.71	2268.33	1498.59	1701.98	2029.79	2385.71	3353.85	4476.5	4662.26	2746.18	5226.29	3287.05	5717.27	2869.63	4846.23	8732.9	6210.49	5079.44	5977.15	8194.08	6256.95	9822.83	10118.1	9362.89	4559.53	3544.58	3898.47	2353.13	2567.77	3292.39	2593.51	5277.34	2394.03	5448.52	1909.88	1865.45	3350.88	4354.91	2068.8	2507.59
DGCR2	2772.21	2468.84	3170.72	2536.05	3713.11	3769.38	3237.1	3218.34	2572.85	1942.95	2339.97	2342.03	2492.4	1948.41	1628.8	2340.18	3584.83	1708.9	2140.99	2925.76	3765.65	2103.43	3509.61	4331.89	6036.44	4011.24	4689.77	5279.51	4870.76	4087.81	3921.59	3819.9	4371.18	3636.02	1558.33	2475.87	2230.89	1876.85	2450.34	2526.45	2074.58	2191.53	1840.38	1909.47	2309.51	2810.3	3169.26	4117.08	2476.5
UPK1A	83.4665	479.426	195.65	552.383	1737.94	1104.65	492.101	103.27	98.6971	216.469	139.623	116.411	184.268	175.901	335.17	416.517	481.972	402.919	136.778	18.8869	4496.97	114.824	824.521	133.47	67.6218	143.577	98.5511	98.378	129.302	77.872	71.5941	110.059	32.4254	59.1121	65.0117	67.6328	52.6029	89.7443	80.6431	384.03	458.488	226.858	141.443	174.693	128.178	299.674	154.559	312.652	67.2696
ARHGEF4	1587.81	1386.67	1608.25	1009.58	1373.61	947.304	778.088	811.418	42.8726	75.2907	187.227	18.6176	120.835	28.0959	152.343	123.844	1520.62	13.0424	923.918	1125.19	2671.81	1148.21	2067.49	1793.83	1778.87	1400.11	1348.21	2083.74	1780.68	2135.84	1699.03	2724.81	1091.86	687.459	46.4671	82.2977	612.467	202.3	12.8993	104.827	60.8348	167.935	22.3604	86.3822	348.305	272.32	539.992	258.922	279.041
PAIP2B	599.006	496.692	706.126	623.586	1221.61	1548.98	679.08	678.365	110.069	122.206	293.387	44.4469	109.652	31.0819	174.761	24.2092	1973.29	17.672	403.969	415.312	1155.19	310.153	1004.94	533.813	538.762	760.084	732.97	826.491	473.372	469.641	375.146	335.569	627.921	280.071	74.6051	132.497	544.18	348.747	40.7216	66.274	22.0807	95.5526	94.6694	202.147	271.009	58.4729	421.412	167.505	270.895
ZHX3	422.47	343.786	380.068	357.346	488.05	599.678	501.994	414.982	321.345	350.358	213.87	114.961	225.333	278.061	338.88	341.214	513.934	178.916	300.814	511.937	690.002	252.696	402.868	343.455	297.201	373.469	468.204	444.632	412.069	514.563	375.046	502.619	314.027	399.148	277.226	351.579	541.537	326.207	504.543	492.416	150.414	412.935	430.246	400.193	689.196	374.631	817.581	324.241	401.352
RAB14	2190.55	2161.66	2451.38	1724.89	3153.6	3662.63	1704.91	2927.7	1436.43	1692.86	862.011	157.554	2128.03	1986.06	2162.29	1870.6	3585.52	1898.04	2561.66	2785.96	2587.47	3194.35	2946.65	4172.3	3924.46	3955.87	4359.18	1974.41	4136.91	4385.57	3852.39	1899.9	4351.53	2140.05	1603.68	1680.92	1488.29	1954.58	1654.5	1881.23	1454.62	1618.36	1333.37	1969.35	1422.64	545.194	481.498	411.323	646.492
EPHA1	998.026	896.582	1146.56	1266.76	1121.03	1312.71	744.144	1056.46	198.835	321.015	457.839	276.551	355.791	170.137	207.004	228.79	1028.63	176.567	933.738	848.516	1320.84	840.724	978.942	939.145	713.795	1031.06	844.158	1260.71	926.178	987.96	665.938	1407.55	737.864	579.803	179.31	276.199	927.733	142.281	362.955	304.948	166.3	372.322	249.046	339.005	440.333	497.543	722.585	331.635	480.05
MAST4	2332.11	2363.2	3808.77	2011.57	3014.18	2356.01	1954.3	2249.12	213.145	238.533	888.897	475.081	310.638	216.305	408.995	465.182	2720.81	270.219	2372.18	4165.07	3965.79	2391.36	2823.6	2580.89	2641.21	3872.21	1910.48	2835.32	2724.81	2146.64	1474.3	3386.27	2286.7	2325.35	420.085	507.409	1615.21	327.512	448.131	380.015	251.123	668.95	217.687	661.888	1346.74	1034.92	1751.36	1184.93	1414.85
UBIAD1	702.63	715.979	459.11	526.072	471.589	469.466	552.212	2745.99	524.357	599.312	760.163	717.282	828.203	501.708	725.666	728.696	560.784	636.291	444.408	935.967	538.8	662.386	1383.8	841.865	1051.51	750.606	774.731	779.683	822.453	664.511	617.929	696.436	666.561	572.375	813.529	558.832	545.136	604.836	716.432	998.621	711.596	948.895	937.115	1078.35	899.147	1235.95	1187.67	1003.59	1327.03
PLEK2	1498.5	2232.2	2014.71	2085.82	2103.12	2039.54	1296.82	1282.83	758.893	364.705	500.582	288.6	715.693	259.579	329.702	245.473	1483.47	621.163	3289.98	1589.04	1697.21	3729.06	1307.36	2366	961.518	1183.84	863.789	1076.58	867.943	1169.39	635.115	1489.4	1205.81	1670.26	68.1209	297.601	607.764	357.688	481.606	69.3814	578.003	502.617	109.772	223.193	488.543	531.813	477.798	366.74	445.573
STIM1	315.811	429.443	454.683	519.735	562.716	359.521	373.519	397.928	451.984	481.605	150.613	346.028	246.561	215.408	294.358	357.589	531.177	262.288	247.124	455.622	480.91	402.103	288.749	565.795	674.985	518.291	515.642	473.097	441.186	321.242	511.192	745.677	351.055	317.518	429.547	464.106	295.238	431.097	252.208	468.742	728.487	213.201	394.416	215.446	404.367	475.433	557.672	463.204	427.388
EFNB2	2311.93	2760.16	1840.47	1493.38	3131.56	2834.76	2542.44	7295.1	303.512	639.476	1605.28	1931.08	602.653	365.077	997.383	1666.28	2798.53	337.436	3219.71	8216.88	3892.93	2579.91	4744.48	3779.93	2617.57	4072.96	2134.93	3104.89	2751.13	3229.13	1749.59	1990.36	7253.33	1693.13	608.224	1570.75	1974.09	944.655	991.594	1542.53	858.26	452.322	526.988	1669.41	1970.74	1421.45	3052.05	870.272	2367.89
LRBA	2219.78	1920.42	2270.09	1612.09	2537.44	2180.45	2193.01	2844.22	1162.51	825.568	1546.28	749.412	1156.61	1499.36	1339.05	1369.4	2418.06	1521.3	1522.75	2116.79	2736.35	1208.47	2762.01	1938.43	2590.02	2237.75	1960.37	3258.77	2269.43	2294.99	1847.83	2117.06	2050.16	2030.35	1257.1	1562.94	1837.91	1026.03	1239.16	711.197	1576.4	1766.98	963.882	1914.07	1220.03	1093.64	1811.85	2890.37	1834.57
SYNE2	2240.91	3470.85	2037.1	3807.09	2874.88	3713.84	2398.79	2591.09	3084.95	3842.82	2132.47	268.936	1973.04	1845.24	1815.63	1690.32	6537.25	1694.85	1371.62	3781.23	1801.24	2979.45	2381.19	3393.16	3492.73	3133.13	3780.24	4034.03	2946.02	2556.67	3579.65	3363.84	3471.82	2637.24	1417.75	976.188	1619.35	1369.27	1124.45	1517.83	1586.09	3087.42	1859.44	1325.73	988.105	1149.63	1338.27	505.798	1623.31
FUT1	333.713	391.799	542.931	394.031	396.076	279.622	158.506	200.238	108.342	216.215	179.598	251.117	177.732	190.172	39.5839	134.951	215.802	139.034	309.198	276.771	809.093	216.111	398.34	359.996	303.423	349.196	309.769	658.252	271.211	394.504	350.82	540.585	259.106	233.27	78.8435	54.1143	268.413	124.223	121.09	153.724	174.209	229.564	56.3111	54.1517	181.38	245.418	350.739	297.458	232.248
NOD2	1031.89	508.636	2115.01	844.223	1100.41	786.914	700.843	539.88	4.78348	7.92827	138.458	87.3571	42.2996	49.7216	123.162	17.3914	835.706	10.8816	939.455	668.849	1146.5	759.606	1334.38	748.455	211.357	490.814	269.165	1071.93	562.496	689.323	86.4415	368.532	280.07	84.1628	149.991	125.862	597.306	97.1324	154.45	78.9773	81.6388	156.776	115.945	367.449	331.647	277.537	405.915	295.305	242.642
CERS4	516.992	749.152	481.837	905.554	1025.27	744.441	319.036	2113.7	4.70682	6.54362	13.5117	12.9648	7.19919	5.69082	164.039	140.247	269.697	9.52032	775.293	1036.94	1854.41	223.822	1230.14	714.544	778.78	570.432	629.277	909.936	591.726	772.015	841.39	566.822	359.446	170.768	5.71475	11.0571	117.848	195.922	10.2917	15.6105	66.7044	21.0499	7.8343	15.9368	11.9271	135.982	197.54	16.6145	119.166
UCHL3	4315.11	2900.51	6694.58	3706.37	4908.58	3150.28	3093.81	4861.88	1073.29	1092.08	1006.32	2421.67	1180.16	1438.17	1375.19	1514.1	1861.04	1258.57	6007.3	4338.69	7005.1	5376.1	6249.37	3484.2	1889.74	2455.44	1313.33	4210.67	2579.49	2730.29	1555.12	2323.38	1265.31	1934.77	1346.14	892.281	2994.45	1093.25	896.881	908.06	573.88	1596.69	1528.83	1112.07	1071.36	1163.09	1586.97	2752.04	1266.44
ME1	3178.76	2076.11	4635.15	2830.17	2487.27	1971.16	2160.86	11952.3	91.8163	246.022	519.065	230.3	271.545	185.045	276.236	131.978	2226.48	130.855	4749.29	4426.53	5004.52	1141.72	8906.59	3716.57	1409.04	2806.06	1516.66	4309.9	2740.13	3000.01	1250.32	2138.22	1623.4	523.668	208.947	578.008	3610.05	529.263	789.848	176.753	86.3252	601.768	537.902	1316.85	1616.94	1005.25	2189.59	1164.02	2355.91
CRIM1	2959.61	1682.69	2190.19	2267.6	1585.9	2079.54	2417.19	2526.63	330.333	221.591	329.603	292.76	277.857	275.149	397.194	200.666	2994.89	203.707	2053.8	3141.01	891.023	2088.17	1533.83	3581.28	3265.42	3735.28	2904.29	2404.52	3466.16	4433.58	2299.25	2116.88	5205.06	3990.46	275.744	467.469	1602.34	960.66	586.825	230.637	150.612	287.437	332.021	1161.74	1188.6	1543.02	1446.98	247.99	1460.04
PNRC1	1439.36	4353.42	3861.11	3509.79	6787.32	6414.25	6293.52	3022.64	1956.87	1200.09	2874.25	800.875	816.978	558.982	1401.71	1273.84	12413.8	782.928	2269.9	3124.55	3479.14	3918.43	2260.11	1905	3923.66	3469.58	4386.05	1480.49	5799.25	1767.97	4115.33	4473.5	5688.3	2347.02	872.867	3913.39	6079.09	1610.95	939.533	814.012	453.965	1087.36	1925.24	2951.65	4574.44	1357.75	4007.15	501.371	6464.17
BCAT2	817.017	881.271	497.616	848.26	653.029	775.118	580.638	4802.76	738.215	1560.52	563.27	30.1447	1008.64	1129.95	523.987	657.578	512.41	506.176	712.902	1532.02	474.621	765.993	2116.73	980.893	932.348	1253.93	1765.26	1158.75	1159.92	542.904	926.441	508.826	798.22	1243.17	381.379	759.214	733.779	710.83	810.659	699.476	676.459	978.023	139.592	1021.7	855.005	479.016	1143.25	54.1845	1368.67
CMAHP	233.972	647.045	212.442	265.058	543.174	688.921	1070.23	294.388	47.0846	234.014	214.374	200.415	108.675	135.996	121.377	70.2216	1124.54	125.324	244.757	164.264	459.889	193.976	156.103	556.82	485.058	613.077	616.287	527.323	717.141	274.61	432.289	581.867	1124.08	252.893	506.615	527.198	829.3	349.386	367.754	259.747	158.584	255.754	396.549	710.874	877.357	769.823	772.125	472.265	1066.88
COQ4	971.536	760.358	934.863	1618.69	1245.33	1217.38	1035.91	1912.2	498.032	473.351	707	122.489	983.943	360.383	862.043	699.784	737.11	395.4	1368.39	996.552	1304.67	797.381	1469.17	1043.4	945.033	1166.44	1094.16	1373.02	1046.81	1038.6	719.822	1227.7	1017.85	482.292	587.949	529.381	811.206	629.728	503.843	975.545	788.183	1042.89	474.884	438.632	574.063	540.409	733.71	236.75	645.542
RNF141	3793.94	3643.99	3885.34	4323.92	8183.73	7843.59	6533.61	4905.69	2359.44	1656.3	3509.79	5455.49	2053.5	1708.3	1880.9	1532.76	6412.37	460.458	6546.73	4406.59	7220.23	7645.76	5046.95	3960.8	6943.61	4983.62	5100.54	5148.77	3841.37	4790.44	4685.91	4203.8	4423.64	2331.92	1290.69	1171.59	3500.49	1046.26	777.297	894.09	728.028	1897.73	1552.12	1777.18	1965.74	2452.5	3610.81	2946.58	1771.69
SIK3	3253.65	2306.7	1849.5	1572.47	2029.48	1940.7	1752.5	1537.2	844.498	753.158	908.81	1392.39	1023.86	827.277	826.696	1057.24	1358.16	811.919	1548.67	1985.69	2118.48	1602.86	1497.33	1746.55	3905.69	2445.83	2925.79	2321.13	3249.91	3220.53	3845.82	2253.3	1432.55	1453.29	947.815	771.421	1166.42	769.391	907.79	760.994	878.719	785.638	1257.21	970.351	1479.49	1180.12	1563.88	1564.08	1388.44
ADK	2694.15	1733.91	2802.53	3911.79	3071.24	2634.88	2089.14	2330.72	651.272	684.938	911.173	734.004	761.473	1011.24	700.096	732.851	1991.22	1286.44	4498.64	2024.43	3305.67	4835.64	3128.87	2559.06	2396.16	2317.95	2477.68	2768.81	1887.28	2661.56	1364.48	2553.23	2173.47	2272.3	1324.93	956.522	1922.81	907.509	1293.48	714.113	1070.84	875.342	2039.52	912.311	1169.14	1639.92	1348.32	1457.72	1107
AOC3	217.1	361.744	117.806	96.9262	278.14	171.772	1225.09	347.385	289.739	496.13	439.612	409.085	723.872	457.665	361.357	261.108	1984.42	477.126	155.683	132.605	202.481	52.1786	163.407	24.2882	128.326	106.911	140.923	155.702	153.337	167.838	95.747	306.187	184.286	266.77	437.374	868.591	3077.43	553.285	540.62	328.628	458.653	335.271	97.2242	1182.96	1430.64	758.48	766.673	289.183	1175.23
CENPT	409.925	314.645	330.139	338.257	451.755	214.053	300.009	601.156	147.801	221.381	166.57	6.45233	323.539	298.533	153.666	128.949	444.319	100.611	341.244	327.374	844.628	336.821	547.398	407.845	189.961	326.633	344.365	351.106	414.818	362.16	226.501	429.096	208.2	239.665	226.587	180.451	151.891	229.234	317.477	245.937	196.351	235.923	203.112	123.194	252.745	414.301	324.177	262.395	220.577
RBM47	1901.36	2489.51	2145.07	2900.52	1499.86	1516.35	1286.37	4462.86	134.457	221.407	728.108	316.742	262.767	294.415	487.162	411.917	1543.55	156.431	1872.42	1637.35	1557.35	2264.55	2756.27	2747.97	4612.7	3385.96	2545.89	2481.07	2782.17	2463.3	2637.29	2357.75	2777.27	1711.93	611.261	733.515	1420.66	723.735	410.102	373.115	213.166	1084.54	759.895	1676.82	1425.55	1223.38	1211.82	262.342	1504.35
ZFP36L1	9678.07	9011.48	7776.51	9514.38	11360.6	8451.24	7734.82	4976.27	8375.93	7148.51	8146.63	6144.21	3048.61	5783.36	3321.3	3047.6	21259.9	2761.45	7502.49	14949.7	7885.4	6450.97	7078.78	8964.82	6657.83	8394.88	8369.54	7874.11	7592.55	8833.22	5752.85	7632.96	11828.1	6800.16	3010.54	6474.69	8100.48	3850.37	5044.29	2367.41	3706	3875.65	4932.26	6739.06	9312.9	4614.59	7294.31	4291.92	8572.03
SLC6A14	1568.93	1246.46	6063.96	511.932	559.907	538.489	557.004	1064.88	24.9118	103.011	93.7346	18.2184	61.9447	44.0805	90.3427	48.3706	182.412	7.75065	1676.23	1726.24	752.765	1029.74	1637.49	1500.62	497.777	530.691	485.497	2153.65	719.477	812.843	121.675	558.375	1174.45	32.7574	75.8073	17.3989	1343.67	57.8409	72.4194	20.3276	12.3837	282.289	150.401	89.5816	173.24	302.767	771.526	1685.44	627.742
CYP39A1	459.402	417.697	451.285	468.125	639.445	739.455	581.659	769.728	302.769	481.032	402.677	157.945	214.954	409.905	438.643	354.274	1027.94	318.057	456.469	630.116	562	881.696	538.544	401.37	205.92	348.09	259.249	534.425	358.465	440.191	446.172	406.416	243.114	267.336	203.281	145.53	467.666	76.5813	244.269	393.891	201.347	296.725	151.17	264.671	157.592	382.741	396.985	345.142	320.603
STMN1	2299.4	1357.83	853.237	1437.04	719.468	779.758	568.605	924.881	2315.34	1780.22	2174.39	2093.93	1448.41	2349.14	2290.52	2862.9	646.18	1457.38	1121.04	2043.62	651.932	1323.11	1272.91	1611.86	1524.25	1539.94	1750.47	1499.03	1288.44	1981.83	2971.34	1502.89	1319.48	2957.51	2980.86	815.851	853.335	966.921	1094	1958.43	1354.07	1232.8	1451.87	1472.58	632.091	1399.34	773.169	2419.22	932.058
ANKHD1	1664.98	1978.61	1735.88	1549.42	1860.94	2139.7	2365.72	2026.09	1906.28	1692.11	918.219	1878.63	1762.31	1289.28	1183.95	1126.96	2668.69	970.737	1184.87	1236.88	1415.96	1047.41	1748.24	1441.86	1675.71	1719.87	1297.81	1600.96	1502.53	1514.24	1993.59	1491.45	2046.59	1701.6	1958.57	1265.17	1462.68	1318.86	1430.16	791.637	920.387	1190.15	1808.45	1328.13	1533.22	1160.53	1645.45	1230.64	2000.92
PDZK1	70.2265	87.0813	36.8286	48.9012	81.1435	74.3888	72.2673	4369.26	21.4317	40.182	9.85801	20.1358	7.65996	37.9398	230.035	481.379	72.395	83.2704	68.2311	991.297	7.74825	107.23	1722.79	368.871	64.2038	136.941	36.1988	314.873	199.894	91.8721	35.1922	58.8994	42.3992	60.796	7.92171	34.1066	58.7063	110.356	24.2124	429.342	75.1579	75.9944	61.5826	105.032	203.284	9.59215	567.186	104.947	717.3
MGST2	1817.68	1542.03	2360.67	2212.86	3580	3293.83	2662.48	3374.13	1146.35	1256.45	2087.76	1202.29	1277.33	1586.58	853.899	1038.47	3939.36	1977.28	2468.77	2064.33	2285.68	1890.23	4313.6	2137.86	708.855	1644.73	758.744	3142.49	2407.9	1588.57	851.159	1423.7	700.295	569.365	552.811	1098.78	4620.19	3021.57	1363.85	1068.65	2143.77	2119.94	744.003	2238.49	2385.1	2761.05	2776.7	1364.28	2405.7
FGD6	372.576	387.519	557.589	571.677	455.286	635.899	669.041	538.355	69.0722	129.99	113.164	92.3969	137.353	94.427	112.332	97.4429	649.197	131.954	426.684	760.09	507.813	949.627	369.958	504.286	695.338	457.917	879.674	488.002	478.656	463.93	424.305	347.72	1077.87	496.725	136.443	156.227	270.51	96.0193	148.48	89.7007	96.6231	104.677	151.003	221.501	266.596	203.322	238.789	228.312	211.752
LIMCH1	438.878	342.313	458.845	594.641	1295.78	678.428	1163.79	352.248	121.075	85.5583	170.395	168.878	136.794	74.8338	628.735	1276.61	1499.28	166.326	183.333	542.089	1800.67	1124.25	302.178	182.179	202.722	641.779	308.77	291.539	461.764	369.697	445.408	274.868	375.161	704.024	130.439	187.011	885.539	1046.65	154.471	577.214	119.784	134.705	523.616	1281.18	785.236	1510.42	916.973	293.685	653.381
C3orf52	292.814	270.1	273.168	253.919	692.402	1371.02	477.561	590.173	281.877	235.156	341.503	401.417	233.301	253.192	228.032	167.223	1454.54	288.052	361.41	283.906	310.536	398.005	566.883	347.523	209.318	290.7	197.47	553.37	274.47	292.313	43.7699	248.862	173.957	265.773	158.989	86.3086	362.627	12.824	196.657	232.67	312.908	86.6906	10.8935	185.882	216.44	108.359	161.269	136.58	23.3119
SLC30A1	3978.07	2613.43	4780.72	2984.56	4396.18	3861.26	4173.93	5998.51	1267.41	1182.04	2274.58	2212.55	971.373	1020.58	1270.76	1782.91	2641.78	1048.7	4951.18	2969.52	6237.22	2306.64	5098.13	4752.82	4081.55	2167.73	5203.92	3964.44	3329.47	5775.56	2019.78	1883.91	1190.2	3027.85	876.585	4580.35	2946.66	946.626	584.317	1114.16	1364.9	1747.36	858.881	2024.51	2423.51	1203.01	2024.37	1625.88	2728.87
CHRDL1	162.097	144.801	120.267	20.7923	209.882	215.097	3932.28	856.708	104.2	189.58	338.541	187.665	126.159	169.776	178.548	182.525	3542.31	99.7651	79.1616	164.65	32.6009	34.9413	180.461	64.7075	129.097	7.68564	126.295	131.713	91.2765	153.936	64.9643	142.08	137.759	89.4705	219.408	274.699	5565.05	344.997	955.751	295.016	107.567	156.874	36.0321	580.193	3048.04	781.567	7238.03	184.826	2497.38
ZDHHC11	240.265	880.261	186.486	231.42	1255.36	1950.6	904.715	900.815	433.984	312.639	363.891	322.1	233.458	185.119	426.145	220.601	1465.85	391.547	103.45	978.088	129.379	128.244	224.954	91.8683	106.398	1024.1	820.347	553.919	185.996	188.023	71.7792	64.8404	2696.58	234.257	135.349	146.934	502.233	1247.73	183.088	371.837	524.702	98.5524	322.415	248.932	269.277	286.147	669.229	692.479	360.415
FOXN1	1515.16	2026.93	1745.72	1832.14	2787.96	2736.87	1592.32	1314.09	46.401	4.29545	121.979	5.51105	148.048	36.3938	10.3144	5.33315	2456.86	14.0537	1175.79	1367.8	3533.31	780.493	1999.37	1408.91	990.909	1321.9	903.548	2110.49	984.439	929.762	491.414	2038.16	1099.36	575.001	11.3603	65.224	637.721	52.0629	45.4759	75.9532	57.7409	149.527	13.0895	130.058	323.65	308.667	403.868	193.656	210.172
CLDN1	17655.1	18403.6	8537.84	15490.2	13160	15445.3	8876.92	10946.1	121.138	175.803	1893.09	6.29125	381.015	164.736	147.66	239.114	19069.6	277.941	5528.96	10683.8	16443.5	9436.49	12861.4	16361	23988.5	25223.7	14707.6	19138.1	16637.4	17928.7	16308.3	15970.3	14497	13353.6	144.618	107.945	5929.18	154.625	164.398	199.09	168.092	720.993	183.976	613.167	2034.58	3395.86	3695.64	1295	2683.38
CAST	6838.79	9318.01	8431.91	7724.64	7858.2	9137.44	8171.68	8114.32	3482.73	2520.32	4154.59	4586.8	2094.61	3021.81	5054.52	5360.81	8256.93	2209.29	7317.58	7724.64	7765.29	7963.08	6241.71	8050.77	11782	9658.38	6960.1	7924.36	9271.44	10791.5	12244.8	7256.63	8600.58	5435.61	3191.38	2807.59	5323.6	1697.96	2266.82	4306.22	2400.02	3506.93	5260.21	3315.32	4675.01	5333.78	7622.5	4526.71	6048.65
ZBTB43	650.137	599.3	709.128	623.243	939.045	863.288	645.149	787.689	461.806	589.057	526.493	252.231	909.706	610.353	729.484	690.505	1042.86	498.049	740.981	531.062	1219.9	540.379	834.645	916.344	1109.74	1119.35	1010.47	960.051	1070.13	918.705	814.097	669.931	900.251	467.319	794.419	278.034	698.759	882.351	618.549	692.239	728.878	842.275	643.595	514.336	795.727	472.625	231.037	434.315	215.836
LRRC8E	516.894	500.348	675.332	525.995	479.395	670.735	262.976	562.81	56.8926	155.077	144.022	252.534	88.546	92.0991	110.463	105.523	415.533	141.657	469.75	506.265	1192.19	522.813	605.909	324.312	304.686	339.27	333.378	662.848	395	532.625	298.113	344.48	336.107	183.121	184.672	213.373	177.796	27.4286	189.254	133.005	235.685	201.796	139.937	112.692	255.629	265.579	321.44	340.178	131.749
LNPEP	4230.62	3787.25	2951.39	2148.96	4155.43	5416.61	3866.7	3066.67	1736.69	1282.04	1645.11	3841.4	743.297	928.639	1689.46	1340.48	3958.63	1342.02	2470.41	3215.16	3972.06	1509.01	3225.34	4303.57	6496.67	4079.61	3944.76	3929.94	4500.68	3522.71	5793.54	4081.93	4444.23	2637.61	2116.94	1651.44	2819.53	1450.76	1565.74	1091.01	1403.38	1323.04	1808.68	3051.84	2412.62	2287.42	2527.93	3769.09	3500.63
AOC1	137.453	388.054	164.824	127.257	138.462	159.143	141.224	109.95	95.8777	18.0215	28.1406	40.3539	120.059	86.0626	74.7934	20.1366	119.083	126.095	130.441	118.034	65.0852	202.316	230.031	61.1266	58.25	130.742	72.4043	303.032	146.927	76.8114	188.418	199.781	42.8672	253.341	65.4687	92.381	245.419	23.3599	99.9467	19.2452	32.1217	119.165	111.889	40.2225	167.31	106.008	384.628	101.783	423.358
ACOT1	389.728	411.187	308.949	451.526	508.518	386.135	1186.92	9722.51	1321.12	862.958	853.247	86.4682	1500.13	1977.33	2139.24	1575.96	503.665	2531.69	605.711	1775.98	475.252	282.624	2620.78	602.709	313.834	414.289	710.289	615.531	725.294	373.806	760.643	524.388	647.348	829.959	721.579	918.811	924.597	638.051	863.163	1040.51	2544.68	1586.94	1209.54	686.747	999.526	1297.98	1658.15	548.171	1886.26
NFIX	2192.37	2040.55	746.55	1940.15	1520.55	2197.67	1998.11	1654.01	424.519	292.734	778.108	463.73	780.694	59.682	229.342	136.158	2969.67	50.5888	457.549	2338.8	952.331	1079.2	1276.53	1382.38	2440.19	2163.3	6097.94	2912.95	2085.14	2158.79	3298.69	5348.2	2403.29	2399.2	1031.1	814.126	1147.34	232.144	396.822	294.814	238.787	228.925	585.476	474.569	1317.44	421.911	1131.81	294.545	1487.41
ZNF219	488.423	601.998	364.316	747.622	516.964	695.079	399.994	258.195	330.793	341.261	267.022	173.382	271.384	303.007	175.884	126.892	539.78	539.74	398.882	388.439	337.972	832.601	489.688	567.24	590.551	500.3	596.233	736.691	579.319	596.29	540.956	449.717	833.032	486.521	287.953	286.011	499.914	634.253	401.721	370.083	474.714	302.39	458.617	298.38	235.976	347.404	228.093	248.931	96.767
SERPINE2	2067.12	1636.23	1173.89	944.684	1256.71	9881.2	3170.52	2853.42	14991.4	17763.1	23508.2	30188.8	14494.5	9809.26	15995.3	18136	996.373	31253	10136.6	6762.84	1296.53	1286.83	1202.54	1978.84	1451.91	1450.56	3058.09	1919.64	2762.53	2190.23	3637.52	3332.14	2529.89	4508.42	14686.3	24800	3856.02	33131.1	29129.2	16103.1	22864	13445.2	22020.7	24732.8	7592.75	17784.5	3935.7	8839.23	14368
MANSC1	2806.82	2056.2	5089.73	2175.52	3429.62	2586.14	2387.87	4999.12	547.181	481.915	843.671	1422.63	592.322	522.351	1628.1	1873.82	2538.58	1892.67	4819.52	3614.34	5187.48	2507.58	7092.06	2308.58	1674.56	2084.17	1308.25	3205.37	2847.4	2048.85	898.831	1373.01	1704.13	471.957	732.437	409.161	1875.1	1338.64	819.311	1144.28	1250.32	892.585	1462.8	923.774	1106.88	1034.97	2494.37	1503.56	1547.91
CPZ	474.578	281.403	17.6534	62.2119	20.3252	177.938	504.808	15.8439	34.91	26.3392	69.484	140.74	32.8322	31.8556	15.6964	14.3086	369.374	32.6368	46.1427	67.8121	9.97215	11.7991	25.8563	1096.18	1200.77	943.128	900.731	267.541	419.265	387.547	370.072	195.802	1456.96	938.279	133.258	148.562	332.239	118.085	35.8444	132.347	102.469	107.077	46.2486	22.7935	1234.88	105.803	1016.11	58.0976	859.754
GRAMD1C	1573.32	899.415	2243.81	1053.8	1694.68	1276.78	1648.02	2233.02	348.311	277.708	224.125	318.634	149.311	319.756	392.242	176.339	1298.06	7.88836	1295.23	1250.74	3365.49	555.615	2568.88	1036.77	496.086	1224.75	682.492	1428.84	1215.06	872.024	639.364	579.079	925.91	361.395	155.594	86.0064	796.627	159.818	161.93	242.513	13.1238	313.552	97.7673	234.457	432.038	480.571	652.556	405.23	346.791
PFDN2	1786.65	2434.61	2667.18	2291.12	2305.33	1986.03	1662.41	1561.57	5519.62	5383.98	4494.67	5443.4	8476.62	7122.4	3210.89	4802.7	1598.17	6878.86	2730.23	2472.87	1938.23	3701.02	1947.52	1842.96	1870.44	1616.22	1738.82	1701.53	1444.74	1888.4	1884.96	1864.87	1591.37	3190.71	5010.74	5364.88	1916.63	4388.13	3819.3	5507.07	6861.52	4380.86	4364.81	3253.35	1923.79	2584.16	2054.26	2987.53	2118.8
CKLF	750.733	1014.7	773.628	876.764	802.683	1167.44	1308.9	762.628	2045.11	1787.69	1424.48	4862.7	1996.87	2491.84	3045.82	4672.9	1153.49	2110.62	912.859	604.415	704.89	1208.42	807.462	704.698	500.041	930.825	686.994	866.402	719.938	545.317	556.881	605.562	494.659	952.743	3084.32	2976.03	1642.83	2259.87	1767.05	3361.54	2149.8	2682.18	2949.64	2524.06	1559.81	1926	1769.08	2814.96	2108.65
CMA1	8.90865	253.22	178.097	208.446	136.415	37.8468	363.904	140.165	42.9765	14.6482	77.0393	76.5237	89.0595	11.6946	10.0574	42.7981	161.439	42.0347	197.805	62.1118	50.0606	103.305	89.0543	41.5481	76.4962	129.595	163.599	71.5876	145.974	144.986	118.805	356.335	116.205	150.828	9.66116	50.1301	391.215	13.8537	91.6686	7.77571	14.2362	48.7544	19.1015	174.342	404.392	137.84	1485.35	218.601	672.355
EDN1	2461.35	5347.82	1186.84	3407.69	523.713	876.595	1138.58	952.508	87.0163	110.916	571.394	346.457	115.676	146.857	195.004	86.0053	2122.82	132.473	498.707	401.725	737.572	737.971	542.118	1995.71	4703.96	3268.27	1899.62	2105.68	4461.44	2617.84	7793.96	7215.46	723.196	2973.03	36.3101	222.441	503.478	308.276	217.204	252.871	201.419	296.645	164.827	536.395	617.212	619.267	567.451	695.551	805.019
EGR3	5604.04	4903.66	3615.22	2911.06	3133	3251.39	2684.52	5036.02	477.862	818.31	1192.02	1610.48	1548.51	1436.88	2073.89	1432.31	6317.86	1043.54	2170.67	2715.56	4852.34	858.755	4798.61	5296.45	4692.75	2464.27	5804.57	4752.7	4004.12	6652.44	5690.4	4102.06	2804.23	3006.82	173.551	4334.29	1097.14	597.296	1305.87	1556.49	729.456	1872.42	477.462	834.536	1009.88	523.821	946.46	624.864	2058.6
APPL2	1450.02	1200.49	1659.13	1467.81	1475.73	1250.73	2430.67	1744.45	1228.52	904.621	956.004	351.172	821.388	650.521	456.394	652.042	2145.28	561.561	2454.85	1620.98	2160.25	1104.81	1541.24	1305.27	949.302	854.904	937.964	1269.75	1003.93	1106.59	917.379	1754.67	1143.63	557.975	507.421	501.3	983.406	762.751	583.165	393.473	471.506	821.534	418.421	718.023	1189.25	774.924	1066.46	257.879	799.445
ITPKC	575.774	697.627	651.655	795.822	687.806	949.899	474.685	976.972	317.223	438.412	374.025	536.37	338.407	360.836	482.716	475.764	1147.27	325.382	538.531	558.922	849.533	745.037	710.92	840.963	829.705	908.153	864.206	1074.91	824.176	874.58	619.418	1007.65	679.956	474.684	338.082	405.612	592.732	436.313	468.192	542.922	455.584	520.863	299.197	416.528	537.146	596.007	539.814	854.857	642.273
LDHB	8199.65	7087.1	8095.56	5196.43	3983.69	6169.72	7092.48	4166.19	26440.2	22672.3	22288.3	32015	18659.3	27821.4	26852.7	24248.5	5857.45	34357.2	10194	5233.72	8193.49	6231.91	6873.35	8163.65	9785.17	8547.48	7969.7	6345.56	7441.78	10497.3	9643.04	6332.85	6882.79	12121.4	15627.5	15120.6	12105.9	24814.8	18426.5	22755	20815.4	15364.9	18487.2	18062.5	10350.6	18829.9	14304.5	33787.7	12810.4
SOX10	303.191	223.074	205.042	293.34	243.707	679.631	303.583	1026.74	7250.07	8847.16	7448.11	4439.09	11844	11948.8	7895.57	8347.39	541.988	8353.08	114.868	287.753	232.272	78.0874	177.606	271.113	232.33	124.107	587.657	385.878	651.389	247.768	506.518	618.282	114.734	215.39	7520.21	5537.43	355.448	8632.23	5729	7634.89	9125.37	7087.58	4885.5	2584.38	673.378	7169.8	2295.59	8468.83	1942.99
PLEKHG6	228.633	244.975	278.7	342.885	270.109	154.393	156.775	272.239	158.158	304.373	148.381	148.829	160.338	212.675	172.144	147.917	250.185	353.138	357.812	210.51	355.904	223.128	352.562	245.735	163.01	190.284	160.942	270.483	299.545	273.494	188.874	279.862	183.458	56.4806	189.359	147.565	217.321	158.573	133.733	108.106	212.776	154.375	169.561	167.944	53.8817	313.711	216.106	368.38	194.427
SMAD5-AS1	280.257	207.154	156.262	222.576	823.816	1068.47	475.177	326.043	80.5515	105.568	182.288	123.857	107.234	37.5672	72.4596	40.2937	1601.03	13.6486	122.916	195.554	227.702	149.542	224.379	191.241	94.9875	285.114	194.999	330.121	214.515	209.187	106.909	179.903	200.785	59.6848	97.5653	25.1162	429.572	112.861	107.855	27.0423	80.0493	23.2668	20.9334	107.57	143.516	163.075	197.798	157.467	84.7729
CHCHD3	2349.99	1333.9	2520.52	1665.96	1659.46	1468.31	1576.75	1913.66	6263.12	7144.32	5530.88	5814.63	5840.3	7821.11	5350.76	5350.52	1126.79	13122	2287.81	1557.94	2132.77	4550.71	2409.68	1720.3	1647.29	1621.81	1423.96	1789.3	1855.97	1558.66	1201.67	1632.63	1230.66	1822.27	6351.3	3294.67	1958.32	4553.48	3447.61	4640.64	10229.1	3441.26	7759.75	2416.84	1963.15	3589.78	2383.64	4274.8	2657.86
MARCKSL1	7634.93	8164.27	3455.49	7865.53	2623.1	3336.39	2382.67	3598.5	13013.2	13410.9	8548.29	4370.1	11286.2	14319.5	15138.8	19163.2	1667.34	17782.1	2824.07	11800.2	1423.67	1893.19	2475.65	6120.35	8660.72	6432.65	10779.2	5670.28	8665.56	9650.38	13463	10408.8	8359.56	10993.2	8462.54	10722.5	1614.41	9150.6	7816.02	13560	13850.9	8018.7	5847.29	4517.41	2518.45	4525.98	4609.74	5256.88	3677.19
HOOK2	382.227	255.571	382.311	418.71	435.715	462.236	309.565	348.34	607.247	465.422	199.85	59.8212	443.2	442.848	417.519	225.552	1172.86	355.881	215.823	448.238	508.052	378.44	431.651	621.704	596.061	769.356	969.477	735.088	780.074	679.594	673.163	702.075	540.757	636.747	105.999	169.537	119.205	84.5934	55.3135	245.568	151.649	34.5427	201.993	352.06	310.728	246.95	616.391	419.236	252.913
ARL4D	776.577	747.88	1890.72	1436.9	922.578	948.689	844.179	664.663	351.127	390.734	366.979	329.948	565.714	640.854	288.76	268.378	1901.13	259.092	2269.13	991.066	1136.77	1476.73	891.224	916.263	863.019	693.789	320.379	1021.06	794.276	909.654	331.945	904.927	407.633	446.723	363.83	772.8	792.262	309.825	401.989	466.311	201.522	691.019	323.335	393.133	472.746	498.072	577.735	594.367	352.021
C2CD2	908.505	759.935	935.898	961.938	918.905	1277.93	1177.27	3507.37	336.173	329.236	611.645	313.218	397.938	465.469	1139.27	865.592	1896.22	546.683	1043.11	1195.28	1332.04	1069.72	1986.31	996.924	347.745	705.392	403.475	1338.21	715.543	729.383	263.817	759.659	697.984	627.113	395.355	655.06	1430.21	951.73	926.431	1249.36	765.379	825.588	402.252	990.202	1274.48	762.28	1672.02	609.574	1709.74
CLDN7	15.956	210.32	103.565	162.57	12.3136	26.3969	114.13	8.394	7.13705	52.2134	30.6845	26.3873	102.333	7.15059	43.6465	51.7073	81.1237	254.817	202.666	40.6838	151.513	559.364	5.35789	106.983	22.3869	177.531	20.9271	89.4812	9.55663	13.8838	21.0858	198.866	15.4668	6.42467	20.8162	35.6733	22.7679	54.8709	26.8214	59.1292	172.06	35.5292	23.5952	39.6141	71.2202	109.416	117.355	150.448	42.4754
CD63	9447.27	15203.4	7980.74	10784.2	9870.01	17553.3	13433.2	14859.2	31235.2	31109.5	25804	17613.3	26712.9	32377.8	34094.9	31407.7	11200	42578.4	9373.9	11960.3	5754.98	10160.7	9243.51	9075.66	10418.2	9677.01	11149.6	10798.6	10971.8	9710.19	12542.9	13919.5	11383	15725.7	27370.9	22527.4	25020.1	34468	19016.6	37164.1	29651.3	24410.6	31388.3	25992.2	28081.4	33984.3	26478.7	44688.8	22692.2
ZNF780A	173.011	196.792	277.444	110.022	165.66	163.771	229.998	100.602	264.121	207.193	121.21	285.184	105.507	262.245	246.708	285.741	220.945	152.589	144.829	132.274	35.3192	118.058	155.295	165.252	84.8267	242.848	112.536	100.534	158.679	195.981	233.131	169.712	214.387	78.2675	141.09	195.883	113.243	205.581	138.804	287.811	70.6136	191.994	202.486	165.913	143.654	127.349	169.105	29.7892	161.356
KLF3	6144.14	3587.67	7552.68	4772.2	6993.9	5872.98	5072.64	5393.73	1124.4	783.006	1444.66	975.07	661.655	706.645	1915.27	2069.9	9431.5	591.343	6353.23	4535.22	10422.4	4036.44	8046.54	4065.13	2280.37	4656.83	1816.42	7630.21	3617.66	3668.64	1834.72	3699.2	3041.08	1813.53	1089.31	2023.91	4687.04	1437.36	1178.26	1267.87	764.165	1727.52	1719.03	2328.34	2155.52	2117.56	3271.23	1353.47	2734.12
HYAL1	168.122	99.3696	352.468	680.154	670.726	217.258	297.489	212.815	89.2211	16.5105	105.496	105.609	106.192	45.6906	19.1016	17.6392	528	11.3342	229.37	197.378	242.967	333.189	351.697	182.313	110.028	122.441	192.742	442.775	262.019	147.788	121.25	281.399	444.994	138.653	86.6427	217.827	376.52	13.3717	31.5266	23.0989	23.1117	75.9276	65.9568	126.109	274.738	771.754	547.843	142.057	119.941
FASN	877.681	682.328	681.961	1061.6	685.398	1246.16	555.15	7478.52	3566.91	3600.02	1664.08	178.454	3262.52	4052.3	4077.1	2987.5	1343.95	5791.79	656.451	1950.15	1037.39	1007.58	4005.7	2324.1	1817.31	1592.28	1655.16	2475.08	2174.18	1546.98	1518.3	1804.42	1061.35	931.12	659.486	1227.29	875.471	6327.84	2206.59	3390.09	6669.98	4948.15	943.32	2799.77	910.692	817.25	911.03	426.024	2056.04
FOXO4	331.183	215.527	175.911	335.978	451.705	357.872	253.763	288.613	259.48	108.702	146.004	27.0645	108.998	160.555	237.013	173.824	360.45	35.7446	225.087	242.656	332.95	140.945	372.452	154.112	339.336	182.911	242.404	293.295	250.462	171.329	233.048	191.324	170.468	95.9285	184.797	123.862	235.82	142.895	45.7815	252.046	214.513	184.063	156.126	238.439	172.628	92.662	193.9	208.742	228.417
HAO2	91.4434	72.6	83.6129	97.3201	85.1093	208.004	92.1559	1312.38	45.9623	133.598	74.4137	90.5431	63.1826	145.385	121.088	136.595	105.391	84.8672	10.4988	301.454	93.7578	33.5675	566.621	163.047	84.4085	122.247	87.8724	199.865	179.445	131.652	77.0088	71.2859	129.301	64.0461	109.621	213.345	174.485	191.582	81.4185	168.11	80.5363	117.833	91.0823	161.239	229.358	106.351	465.341	51.7457	403.325
MYO18A	1075.66	1216.98	1027.88	1395.91	1390.84	1700.43	1131.02	1403.83	634.051	696.687	678.903	245.485	674.595	654.84	817.366	709.853	1390.59	499.434	812.822	1600.01	2027.46	788.43	2071.18	1127.75	889.897	1097.42	960.895	1555.11	1093.08	876.466	524.995	1767.59	834.182	547.976	611.06	832.55	778.574	1209.94	1017.29	662.482	794.219	1221.03	550.649	584.806	949.638	886.675	901.7	497.648	1073.97
ARHGEF2	1085.69	1372.05	716.02	1020.86	826.907	806.801	977.155	589.511	2232.67	3403.29	2767.86	3373.47	2003.12	2811.58	1806.65	3359.37	864.643	3740.88	732.551	811.956	446.179	879.669	617.946	1217.15	1125.88	981.694	1211.98	1098.9	1163.24	1013.49	2174.78	1402.92	2800.91	1625.06	5006.91	6162.46	1913.34	3173.87	3879.63	3128.77	4509.64	2678.86	4772.02	2443.43	1837.61	1638.44	2318.29	1992.93	1635.88
MFN2	1755.75	1954.1	1534.47	2212.2	2381.89	3003.61	1342.81	2276.34	1475.19	1235.07	1729.62	20.0555	1377.89	1430.64	2674.81	2404.79	1816.31	983.263	959.351	2158.22	1755.45	2929.54	2028.36	2728.19	2148.41	2531.65	3245.35	1642.01	2533.55	2371.33	2159.13	1955.04	1725.89	2205.43	2864.15	1864.88	1201.77	1649.94	1000.98	2886.52	1415.18	1155.97	1773.1	1063.98	1194.7	1335.94	1735.13	176.229	1254.42
WDR47	1601.17	1269.57	2119.36	1444.43	2608.82	2923.49	2571.93	1684.21	689.833	870.45	1112.96	1794.94	469.67	584.784	1293.84	1170.66	5513.92	1058.49	1954.02	1989.06	2644.09	1519.84	1605.07	1496.67	1093.02	1406.17	1192.62	1811.93	1187.62	1294.25	1406.74	1403.12	1990.03	1024.49	2016.59	1479.29	1257.64	992.657	1025.39	1050.36	711.841	824.598	1144.82	827.612	984.131	966.41	1233.72	1461.93	1228.58
PQLC1	1454.97	1510.43	1091.76	1508.34	1479.36	1303.61	1108.7	1704.86	541.51	635.039	662.571	636.708	1077.84	615.206	829.623	607.717	964.982	718.053	1377.27	2019.53	2043.34	875.661	1701.14	1818.23	1965.94	1396.71	2370.26	1973.84	1919.91	2294.2	1825.34	2054.15	1828.54	1459.14	870.021	955.194	1194.67	755.682	415.113	944.868	1094.07	554.946	680.991	628.248	1141.9	1579.23	1656.06	960.088	1270.03
PLCXD1	1251.57	1563.4	2160.63	1097.88	1181.61	1142.93	1302.69	2254.19	310.334	564.389	340.597	399.126	744.833	400.417	459.758	912.703	1442.71	599.1	1140.7	1480.72	2499.82	1067.75	1892.64	1112.7	440.132	1382.78	815.322	1988.64	1667.7	1561.28	607.197	1517.23	932.891	409.099	152.43	538.421	839.697	499.516	525.093	617.307	418.392	708.861	371.941	507.739	713.328	617.985	1049.34	912.149	630.238
INPP1	2297.47	1656.83	2990.2	3592.64	5561.24	4784.96	3355.97	2372.06	1341.24	1502.98	2190.09	550.986	1626.24	1654.45	1566.84	1424.2	4357.9	2149.99	3985.9	1243.76	2956.01	4285	2251.47	2243.22	650.723	1599.78	1098.86	2383.51	1946.31	1377.13	698.168	2193.12	1237.59	672.254	2258.42	1431.78	3095.08	2147.62	2077.16	1787.86	2903.92	1801.51	2094.57	1704.6	1809.04	1603.5	2620.84	1228.89	1999.04
PDLIM5	3937.71	3510.14	5801.72	4235.87	3703.58	3091.54	3647.72	3465.23	1416.74	1870.55	3019.56	5465.17	1338.76	1847.89	1813.58	1730.4	3233.2	2254.08	4850.05	3420.86	5445.11	4883.78	3776.24	4308.57	4933.26	3775.93	3244.9	5505.17	4992.45	4957.15	2911.74	5252	3572.82	2316.46	3985.02	2441.2	3352.18	1620.76	1796.53	1194.56	2082.44	2224.59	2469.66	3181.25	3060.44	2930.6	3382.25	3660.3	3437.99
MARCH3	1218.35	617.224	968.01	386.765	1205.27	809.694	1377.13	2205.02	31.4829	124.296	173.11	168.559	294.727	88.6538	427.497	406.342	593.752	214.218	1301.14	893.349	2635.43	436.894	1758.18	1052.76	388.658	580.196	413.831	1520.91	710.908	724.198	152.379	436.578	396.474	216.541	177.523	254.954	1058.22	482.571	207.511	431.945	429.013	286.116	575.163	645.855	598.22	697.206	792.408	554.9	703.07
OMD	271.308	466.823	215.246	99.9849	120.548	165.448	628.32	254.966	37.7156	27.9661	62.2884	58.7282	8.07345	55.8924	171.46	176.53	380.181	80.0689	82.4687	90.7777	273.503	17.9918	169.585	70.1911	55.9144	178.443	151.258	181.239	219.807	162.087	99.5064	187.648	242.381	410.386	263.086	95.875	838.989	7.49786	51.3567	154.741	219.573	157.082	374.301	255.463	1159.3	547.143	1199.83	581.003	1075.9
RNF43	551.797	448.874	221.442	337.257	515.437	562.794	292.495	351.576	238.685	175.142	150.724	130.216	376.666	144.313	365.229	326.986	973.768	451.444	137.995	429.734	392.805	260.54	424.957	417.96	985.567	439.472	858.746	535.5	818.741	321.157	664.407	695.261	913.076	451.888	99.6889	58.2284	115.564	714.737	71.4612	249.024	573.783	231.086	287.962	161.687	234.624	368.254	424.344	174.07	71.438
PPFIA3	414.42	434.694	332.163	406.964	474.014	632.596	459.873	338.435	212.723	220.241	173.888	128.47	170.398	271.99	345.898	283.816	489.633	153.65	257.112	447.349	472.519	265.01	399.507	549.102	446.721	494.618	522.083	385.923	339.752	385.009	212.229	321.475	388.179	241.751	174.212	303.624	394.201	297.941	275.535	356.146	313.945	252.833	393.566	100.973	137.41	215.22	153.659	295.481	176.332
SLC52A1	262.369	124.028	84.6367	345.675	313.649	143.22	108.518	113.492	19.8405	23.5727	12.6529	6.60819	18.3786	11.6435	26.3842	10.1751	44.9517	16.7818	14.3412	66.0512	148.988	28.8168	274.409	327.073	57.6763	88.29	918.061	139.467	130.478	47.4203	330.497	189.548	58.6359	285.021	32.6481	13.422	126.253	13.1177	14.7608	33.2261	15.6974	25.2623	15.4492	25.0082	16.312	23.8124	41.8789	16.1681	12.6138
SPAG16	1087.17	802.069	825.153	1358.4	1361.87	2086.6	1992.44	822.244	975.94	681.522	664.794	877.271	925.868	618.1	1041.81	1140.43	1765.5	87.9468	917.265	739.414	986.796	1032.11	1055.73	1027.43	1703.2	1608.46	1212.57	1236.91	989.932	1301.01	780.233	928.794	1491.58	542.35	1035.51	1078.43	772.211	1005.27	795.87	1010.16	154.174	711.836	799.071	392.875	810.434	484.78	982.362	464.135	777.58
ATG2B	1689.91	1347.56	1347.49	1394.86	1940.97	1830.57	2290.47	1243.79	985.158	532.392	775.813	1307.09	760.448	659.501	1145.57	1085.67	1937.46	729.245	1467.17	1154.49	1659.8	723.029	1266.86	1961.95	1886.74	1715.03	1610.46	1748	1453.5	1451.24	1075.61	1248.19	1554.09	2069.58	1182.4	1299.99	1599.03	1036.91	1346.44	1197.84	884.399	2147.56	1359.34	1471.3	1858.42	1675.69	1731.46	2817.77	2175.1
MYCBP2	7945.52	5734.26	6516.69	5818.54	11730.9	9664.45	8743.33	7366.83	1129.69	1337.23	1860.1	2976.87	1217.84	2007.43	3846.83	2597.35	8443.13	1415.19	5939.25	6710.26	16441.1	6605.71	7973.24	6717.21	4465.15	7362.9	3978.17	7712.5	6670.12	7497.77	3266.99	3583.86	5548.75	4137.35	3010.45	2446.67	4744.93	3751.14	2304.29	2524.94	1322.29	2333.93	2633.61	3133.46	3402.9	2942	2854.88	3728.02	3356.02
ELAVL1	3862.81	3954.66	3955.38	3571.75	3571.91	3367.22	2717.59	2828.93	6090.54	5415.29	5851.77	8016.26	8653.57	5897.51	5247.33	5735.84	2331.62	5211.77	4259.13	4669.15	2842.42	4340.68	3822.83	5099.28	5083.31	5490.29	5689.01	4485.5	4234.87	4886.77	5097.98	5040.09	3809.26	7670.71	5181.25	5782.27	3700.42	4349.95	4605.65	4354.32	5113.63	4376.74	5438.77	4663.75	3555.04	2770.61	3831.16	3813.38	4619.13
ECHDC2	1330.12	1293.54	1071.85	1367.96	1451.83	1388.88	1708.61	3709.28	29.8679	53.0475	81.9644	57.841	153.281	104.423	127.445	181.037	1873	45.3557	893.158	1452.27	1612.27	864.775	1778.33	1514.36	1986.51	1260.36	1020.75	1808.91	1727.6	1465.11	1531.68	1656.65	2128.65	339.536	204.03	378.296	1196.6	566.309	56.5285	304.779	240.604	86.1791	153.189	437.733	963.801	1084.49	1396.02	597.239	827.798
TMEM9B	3238.89	2405.35	5104.46	2951.86	5356.8	4243	3974.18	4747.65	2330.25	2737.14	3818.49	2968.78	2274.83	2580.52	2436.98	3196.37	3668.7	1875.97	4949.97	3277.91	4263.44	4919.6	4008.89	4132	3867.21	3487.9	2828.15	4752.24	3517.9	3355.71	2817.42	3939.8	2715.03	2513.3	3816.84	3046.08	3924.14	3888.11	1773.32	2365.2	2629.3	2362.06	3583.19	2825.01	3227.72	4441.95	3868.8	4016.76	3501.73
ZC2HC1A	843.511	920.485	671.623	547.903	1664.28	2319.25	1432.73	1193.97	833.805	1093.99	771.309	794.043	721.905	796.797	1082.94	1335.37	2594.93	565.496	659.805	827.76	473.28	421.672	762.21	959.957	1524.46	1027.77	1266.9	838.779	1162.98	980.984	1000.95	297.197	1581.09	749.683	693.049	647.833	1028.24	1023.84	675.873	1143.94	915.969	606.808	799.123	744.843	1126.6	618.679	707.981	886.899	624.58
WDR12	1550.99	1225.72	1996.12	1364.92	1549.73	882.008	1111.06	1165.22	1687.4	1901.33	1860.14	3552.18	1291.91	1805.89	2607.8	2477.89	1193.17	4296.33	2154.84	1017.87	1442.35	2252.79	1524.73	1430.35	1087.31	1108.64	1316.95	1216.48	867.921	1285.29	1673.58	1382.24	997.392	1932.75	2977.14	2430.68	1323.6	2517.63	3282.58	2185.95	3468.54	2090.61	2651.99	2634.18	922.254	1449.45	1388.84	1895.11	1741.11
CYP4F8	38.8387	38.9664	60.5127	32.7658	45.6979	23.6214	36.9811	2608.92	3.2113	44.6953	5.40896	27.0827	66.1626	7.84054	24.7733	25.3472	13.7494	89.3979	19.5791	198.851	23.4445	7.79428	549.058	67.6614	12.7522	44.9478	22.5562	65.8708	74.6885	38.705	5.43381	8.13343	15.1051	18.6663	39.7457	86.3393	66.9409	18.5716	32.5215	42.0431	75.2765	31.4195	42.9357	33.589	271.041	68.8292	356.026	124.983	710.415
HARS	2627.74	2108.36	2737.9	2199.08	3106.33	2854.24	2094.06	3190.76	1591.75	1360.42	1570.62	392.675	2174.9	1918.88	2183.87	1717.46	2516.24	1229.57	2148.41	2210.4	4096	2327.82	3265.42	2526.11	1542.17	2252.39	2136.93	3330.1	2067.95	2053.11	1876.58	2582.53	1931.4	1884.65	2400.93	1556.96	1917.19	1567.43	2471.71	2426.02	1613.52	1918.92	2156.91	1714.9	1742.2	1671.09	2551.99	1432.12	1649.81
COBLL1	1325.34	1328.19	2187.75	1956.14	2810.73	2580.98	2662.28	2228.6	573.059	540.637	1242.43	690.374	286.239	405.324	603.383	685.789	2802.73	130.479	2435.73	1582.88	2252.75	3588.34	2590.93	876.961	901.74	851.506	2023.17	1152.08	966.673	832.414	353.51	649.259	522.954	530.032	472.733	932.227	1372.99	639.56	424.798	284.548	68.4376	811.916	600.803	651.411	885.622	964.153	1222.91	693.978	910.557
CORO2A	307.601	227.575	657.817	217.601	443.904	509.482	454.448	529.232	85.1109	275.575	176.876	164.513	227.94	132.054	203.808	138.504	756.603	197.359	515.485	602.289	471.528	584.736	534.263	282.185	115.581	271.571	205.314	309.452	413.544	221.909	154.518	187.873	172.085	65.4523	102.235	120.161	205.885	366.659	219.001	93.6029	148.161	103.071	91.9258	69.8371	174.326	215.767	222.118	24.2502	143.48
NEO1	956.217	717.188	640.146	843.896	1168.59	1122.88	814.183	996.283	585.974	715.2	619.116	458.289	474.369	327.277	575.889	563.896	996.507	875.611	467.998	784.348	879.808	209.218	778.147	912.292	955.453	922.565	1099.68	1171.63	767.117	941.663	703.046	801.94	809.616	1665.74	717.799	868.114	664.991	930.241	275.384	600.903	1384.65	1395.55	609.757	355.093	532.955	989.395	847.206	1592.32	684.706
PIK3R1	1805.97	2584.04	1632.96	1856.13	2587.68	2924.93	3152.3	3498.86	597.888	844.207	740.492	407.28	394.695	678.93	555.066	771.377	3874.75	681.354	1257.6	2637.66	1110.47	1253.59	1885.14	1335.88	2130.96	2062.83	1897.93	1386.42	1684.76	2472.23	3437.05	2006.89	1611.06	1944.5	1409.21	966.145	1888.89	786.673	873.807	835.457	905.837	1151.74	1380.76	1891.46	1947.36	1975.57	2469.94	1005.57	1939.98
PLIN3	2734.95	3010.74	4029.73	4386.39	4018.62	2791.16	2420.7	5671.83	1916.64	2334.79	1656.28	608.141	3175.5	1765.38	2140.19	1400.08	2531.19	1612.57	4425.03	2474.62	3716.54	4272.13	3797.18	1846.86	1555.63	1682.56	1659.52	1567.53	2004.66	1793.47	1187.47	1426.96	1394.72	1606.89	949.027	556.196	1649.54	887.908	1220.35	1893.23	1300.14	999.831	1269.49	1587.38	1618	1026.75	1190.87	627.839	1216.76
IL1RL2	69.7123	63.4367	165.743	126.059	212.455	241.825	115.121	220.272	37.1743	17.2864	76.7297	75.4844	35.4726	91.4815	92.1465	72.748	344.991	29.4992	9.46538	168.095	170.644	101.095	191.846	168.944	102.458	144.283	86.3088	156.223	121.039	160.739	95.0875	91.5414	227.142	68.2856	34.8726	26.2973	232.675	44.9191	190.756	69.4336	131.772	86.5126	107.637	137.133	88.4636	94.6433	80.8559	94.6407	83.0687
PTH1R	140.354	134.626	95.2427	168.532	170.601	64.8946	369.54	118.499	168.355	97.1975	121.549	131.961	189.023	252.821	121.986	182.342	349.361	170.522	149.564	98.5191	148.784	115.731	145.87	77.968	126.282	128.722	226.221	140.656	144.657	124.207	172.827	311.924	236.323	296.535	249.78	230.452	417.001	211.229	310.49	305.804	286.417	268.104	180.648	242.899	465.013	354.87	558.365	136.894	372.901
UNC93A	1394.25	558.802	1475.07	536.761	1296.67	1029.48	768.775	790.634	73.458	61.6303	95.3691	14.6622	125.933	30.701	58.4875	57.2597	1007.98	16.454	1090.9	935.099	580.245	305.328	3108.98	1434.77	215.634	238.106	175.174	1478.72	799.797	485.918	9.55138	609.416	291.564	12.1665	232.392	14.0748	633.875	15.6203	11.9417	21.6122	14.8943	79.5736	25.9959	58.4434	121.117	58.9774	459.214	288.088	106.094
SEMA3G	200.918	233.871	146.897	129.942	131.409	254.902	740.522	762.789	148.565	328.204	589.17	496.936	160.645	259.545	175.694	285.295	754.076	177.072	132.118	379.568	207.108	145.33	354.695	215.633	144.467	228.962	222.069	284.863	322.694	226.77	261.198	380.889	291.726	225.462	239.088	236.207	998.076	269.572	1802.46	59.2268	265.733	183.06	123.772	745.335	817.266	627.213	1688.67	512.35	843.375
RNF103	1855.37	1245.41	1535.17	1795.12	1543.43	1627.81	1840.71	1965.21	1127.63	1167.48	1471.19	1382.65	1178.64	1175.3	2068.4	2085.42	2161.79	993.144	1703.39	1425.06	1793.92	1258.47	1824.72	1888.03	1854.7	2068.68	1690.79	2090.81	1841.52	1776.26	1473.5	1890.33	1863.35	1627.66	1680.48	2751.07	2189.76	1967.82	1088.44	2532.3	1433.21	2012.95	1565.09	1327.62	2045.71	2003.77	2031.28	2033.92	2178.8
NFKBIA	3789.16	5577.59	5245.61	4460.17	3521.48	6403.85	3302.45	5315.38	944.609	1147.95	1806.79	386.556	1718.72	1192.61	2149.25	1686.61	15985.3	1843.88	2995.7	4788.93	5331.83	3578.86	5419.52	8427.15	6269.92	4887.45	7504.91	9911.01	6641.21	7418.23	5695.52	6992.57	17413.8	8191.08	2467.16	4791.86	7538.44	3031.1	4662.3	1846.73	2606.92	2158.92	2376.86	7005.77	4223.31	5728.11	5450.95	2622.01	6249.51
TSC22D3	1339.35	1582.2	1053.92	1172.5	1380.18	2431.73	3387.75	3256.05	1860.96	2825.5	3625.62	2323.35	1790.88	3034.64	3121.24	3074.64	11966.9	2872.41	1880.36	1289.44	875.86	1226.66	1369.32	1475.7	1172.85	1552.15	2369.05	1516.68	1439.39	1953.57	1254.15	2230.05	1690.85	1214.84	2893.43	2835.95	4261.89	2417.97	1881.92	3819.48	3698.8	1898.28	1267.21	4331.96	5283.56	4805.64	4674.56	1103.07	3675.61
ID2	6693.03	2938.43	2136.45	4397.64	2553.52	4335.26	4357.26	2550.44	286.074	701.502	1099.37	586.183	999.201	596.059	3711.97	2456.14	4733.92	913.79	5611.64	2133.05	5554.53	8103.71	2331.15	7074.61	8620.64	9850.13	13126	2569.36	4939.51	6059.71	16872.3	6546.97	2119.07	11705.7	1763.15	2737.77	4620.66	2072.09	2280.63	2178.15	857.341	1027.89	2044.39	5512.61	3918.8	5151.85	3916.58	1529.24	4899.56
MAP7	3757.08	2351.37	4668.46	2101.1	3842.18	3623.83	2567.68	3981.21	519.937	545.052	574.937	2467.22	487.86	372.206	300.294	234.587	1914.94	4.54277	5031.37	5245.37	5622.76	2296.78	5404.07	1794.42	1995.09	1544.1	1420.65	2598.73	2121.92	1617.29	1568.39	1439.3	1621.82	852.047	107.646	172.269	999.014	129.543	4.6233	83.6912	35.1775	348.158	48.0518	350.485	734.641	425.621	1239.04	644.78	737.504
ARHGAP32	1625.93	990.877	1742.95	1497.62	1663.35	1307.85	1289.58	1860.15	783.521	767.463	599.373	672.368	410.931	566.244	549.529	677.985	1226.92	256.767	1075.72	1824.44	2089.74	1265.38	1801.73	1148.05	1291.97	1059.76	1223.92	1565.87	1186	1082.37	632.983	1297.46	1047.74	455.599	605.355	465.881	751.395	485.663	508.324	463.746	507.642	478.781	730.917	377.746	669.49	401.792	1037.14	757.436	909.95
JAG1	7678.59	10071.4	11862.7	8653.39	12775.2	10377.9	5605.12	4991.93	2583.3	3350.59	5398.66	6337.88	5153.25	4359.35	5636.83	4220.5	11996.4	7503.01	10825.6	23386.2	7559.4	7617.4	8694.79	11777.2	12473.6	14389.8	12386.2	9566.52	10534.3	12048.4	10052.2	7858.41	11462.4	9318.29	852.008	3032.23	7300.89	2704.36	7773.4	2339.94	4221.58	3851.11	1520.7	4119.18	7164.31	3622.83	8668.3	2363.18	6883.2
SMARCA2	2647.28	4273.68	2345.31	3683.9	4101.14	4537.11	4218.99	4807.16	1822.25	1891.91	2958.12	3502.68	1229.19	1585.84	1169.51	1255.35	4277.98	1102.4	2169.44	3593.03	3358.39	2097.02	3503.5	3315.62	4774.26	3955.74	3463.93	4822.02	3806.72	3916.04	3997.21	3235.56	4383.39	3824.58	2490.68	1596.28	3151.26	1533.12	1659.24	1101.4	1297.81	2651.79	2445.75	2381.49	3601.11	2207.5	4204.53	2880.22	4134.25
GOLGA2P7	196.158	279.565	370.13	514.842	298.301	678.554	231.007	292.2	217.882	463.181	247.883	170.278	334.133	288.329	222.419	193.999	646.527	314.416	212.921	214.385	348.415	393.917	219.331	535.101	266.148	379.525	334.335	321.715	252.903	382.743	345.16	193.437	360.627	167.548	211.388	244.063	124.239	355.449	387.219	309.542	366.911	236.702	309.878	224.413	182.853	216.677	77.1135	307.208	263.9
NPY1R	875.74	342.04	145.691	294.893	645.091	374.626	1086.88	429.388	14.8939	3.5053	45.3231	32.0639	28.1735	7.11987	25.3253	2.98003	587.693	2.59471	75.3865	288.468	49.9977	5.42948	150.136	846.037	161.067	131.288	118.835	293.04	118.8	580.764	110.119	459.394	538.477	23.8506	2.96291	240.813	473.457	182.1	67.3002	11.9168	2.24929	12.0301	6.50894	6.35566	177.682	15.9387	755.913	39.0919	529.646
CKB	602.535	423.915	657.802	625.454	1434.23	2329.39	613.028	1073.52	322.334	392.928	388.237	478.803	868.706	194.482	2781.53	2395.4	1404.95	960.17	757.331	1692.12	716.187	496.33	914.788	727.18	936.78	685.971	870.341	905.884	836.826	599.042	886.775	1141.13	557.147	469.106	151.877	2216.16	838.383	1825.18	508.066	1559.9	763.634	193.82	508.832	210.196	474.009	622.163	1060	491.064	414.777
AKT3	708.667	752.306	321.948	549.536	392.431	389.457	816.347	567.598	3321.5	3509.47	2624.51	2482	2102.04	3907.23	1778.34	2494.99	500.158	1643.69	462.249	441.708	427.857	315.258	452.597	975.152	407.246	705.136	429.129	424.969	938.217	764.303	1155.68	712.339	1147.43	912.741	5851.69	5452.96	1455.07	7265.69	3092.55	3063.64	2029.79	6218.64	2715.96	1985.86	1444.95	1926.18	1259.69	3262.6	1350.61
BTG1	8749.96	11923.4	19350.7	14669.9	20921.4	17412.6	13643.6	14887.6	9145.47	7955.02	10204.3	8367.95	7191.98	8780.37	7175.64	6524.66	17975.2	9596.22	20394.9	18655.5	17608.7	12483.1	17017.4	6637.92	5362.87	7738.53	7854.22	8836.08	9986.03	6793.49	5336.93	9142.44	10625	4902.25	10237.2	12469.3	10686.5	5367.96	9566.2	4901.4	6675.16	9802.47	10477.5	8653.28	7800.09	7959.23	9757.08	6327.1	11075
NECAP1	636.05	674.787	585.324	671.67	862.532	766.645	848.238	618.791	1822.74	1298.19	2401.25	1636.19	685.435	1730.63	1175.24	966.354	977.315	869.675	964.978	634.203	573.941	845.951	727.425	685.811	716.04	700.664	843.512	649.543	656.187	644.674	662.841	736.306	779.674	954.542	1032.21	1690.03	793.792	1655.41	1048.94	942.418	816.426	924.364	1020.33	985.585	939.036	656.939	882.896	1127.1	951.85
LRRC1	2323.61	1948.61	1876.73	2331.69	1653.51	1828.4	1456.49	1225.2	308.279	275.797	448.482	602.722	289.364	301.251	422.418	540.91	2004.08	214.124	1837.53	2083.3	1959.04	4011.84	2220.62	1379.4	2025.22	1542.58	1217.19	1826.08	1545.37	1308.15	2189.72	1312.31	1237.09	918.77	770.297	261.553	987.715	491.425	394.365	185.038	163.812	530.56	622.627	230.407	364.137	548.752	812.543	316.849	567.065
CYP3A5	171.947	126.675	446.781	643.318	435.096	524.832	1125.64	366.214	73.0696	139.03	69.0828	47.9032	26.6151	131.831	39.0971	27.476	1594.38	27.1044	129.87	71.7169	571.185	430.578	230.053	340.727	256.172	296.093	206.788	311.726	138.363	198.987	273.591	285.304	271.861	33.5944	137.41	18.0467	616.22	16.2834	268.703	214.663	63.187	133.81	27.0046	51.791	287.363	181.25	266.651	433.641	333.118
TSPYL1	7002.65	6803.74	8740.49	7603.08	9111.8	8547.64	7047.48	9257.41	4488.97	3634.63	4984.99	4655.02	4993.84	2774.48	3756.85	3719.94	8512.68	2680.7	8373.97	9739.04	10618	10362.3	9867.47	6338.38	7729.74	5319.39	6133.65	8698.45	6389.98	5998.23	7812.46	7006.17	6959.24	5154.55	2901.21	4709.3	4323.71	2322.94	1867.3	2211.98	2140.95	2486.8	3843.23	3084.18	4044.23	3499.53	5486.09	4431.62	5248.02
COL4A5	3081.69	2702.77	2706.66	3512.04	2493.54	2186.65	2774.23	1919.83	73.9595	69.2412	199.549	305.111	194.79	21.0045	175.061	65.1465	2710.54	14.2366	1913.84	4740.69	2746.35	2233.4	1612.23	2776.75	2680.3	2588.18	1953.77	2399.36	2345.07	3498.79	2449.3	3080.94	2182.73	3052.43	130.025	161.268	1017.83	146.211	331.234	124.266	78.6982	221.569	119.445	196.331	782.633	1266.25	1256.36	490.395	815.079
NCAPH	346.942	94.3797	211.563	203.659	29.1151	36.6436	113.907	26.5553	371.185	520.943	404.114	178.044	337.809	414.807	485.694	555.416	39.141	478.814	237.164	70.1928	20.6476	227.221	229.296	295.882	203.524	190.763	249.045	267.966	181.102	215.337	318.458	211.641	138.583	490.882	643.057	464.564	156.435	526.896	429.132	528.304	636.277	589.028	519.789	419.635	218.565	33.2069	45.7784	200.688	56.986
HLTF	1965.57	1234.47	928.497	1600.77	819.347	829.23	976.2	905.204	4863.23	2923.77	2625.74	3286.7	1365.15	1464.71	3835.93	3397.16	1003.72	2115.85	655.469	1644.88	627.112	852.445	609.184	1425.91	1649.35	1791.57	1437.97	1158.06	1154.17	1743.56	2491.36	1453.82	1854.46	1677.33	2601.17	2248.67	1403.19	4690.11	3489.83	2990.66	3109.71	2606.28	3721.66	2265.38	1472.12	1461.32	1213.66	3617.31	1893.1
UST	1362.56	1738.82	616.476	2352.71	341.861	761.895	814.011	464.268	219.083	192.434	393.438	419.013	234.97	238.004	255.223	371.663	917.509	171.942	329.636	779.701	390.745	456.192	201.582	1251.47	3978.04	2839.22	2774.29	1011.93	2151.68	1172.25	2908.98	1168.69	590.944	1659.45	850.003	732.746	586.848	219.87	370.642	558.309	233.648	330.475	542.029	366.05	653.739	328.706	868.156	639.472	463.654
NAP1L2	395.211	294.405	272.486	177.398	502.681	480.138	553.939	331.637	15.3798	23.7361	58.1108	99.0312	33.2763	94.8918	24.4394	66.763	392.221	9.20018	168.68	167.556	449.099	21.6056	303.772	361.386	603.826	446.863	372.988	317.064	251.696	247.334	537.942	313.245	487.225	326.513	42.1421	76.0284	327.681	136.952	69.321	7.49556	21.2397	38.8614	58.9317	106.167	56.0442	213.706	266.605	107.837	175.949
PGRMC2	1674.2	2036.25	2390.79	2518.94	3533.81	3205.41	4662.8	6557.42	1177.54	916.013	1481.88	2398.25	1355.11	759.714	1745.4	1721.33	3912.37	846.005	2812.29	3244.33	3901.25	1862.48	3265.54	2486.58	4050.5	2265.2	2765.56	3247	2815.89	2893.72	2932.06	2025.19	2732.78	1440.25	1674.49	890.023	1655.84	383.526	494.123	876.014	944.877	1390.47	761.104	1004.82	1392.87	3267.76	3140.6	4684.63	1643.01
AFTPH	2267.58	2231.99	2661.91	2621.69	3231.44	3451.88	2118.88	3238.83	1760.21	1240.45	2198.79	1601.01	1188.63	1610.74	1722.67	1792.76	2176.68	1329.69	2542.97	2289.59	3258.6	1904.55	3549.35	2538.42	2345.78	2827.49	2926.32	3271.26	2370.11	2634.01	1904.68	2236.45	2355.19	1415.29	2238.64	2593.7	2361.69	2432.92	1663.82	2146.22	1848.58	1877.01	1816.74	1636.04	1719.42	2243.3	2019.21	1553.99	2114.04
BDH1	1036.07	533.628	1090.41	797.399	982.06	631.234	630.795	1957.09	927.014	759.446	496.428	273.488	593.656	351.405	306.549	336.641	549.891	253.332	1648.08	1185.81	2090.14	793.614	1878.05	769.275	225.388	682.211	520.095	1114.15	471.244	609.173	371.948	526.37	595.489	255.628	317.254	414.106	428.862	434.842	160.348	400.992	178.898	492.211	14.3749	445.044	393.539	236.8	469.913	217.24	333.471
PINK1	1501.45	932.133	1084.09	1412.57	1310.47	1760.14	1490.4	2003.35	682.436	737.165	541.448	469.075	731.212	623.042	1639.53	1311.21	1085.54	455.003	1232.69	1272.46	1787.5	901.949	1741.91	1075.57	745.951	964.503	1379.63	2069.03	1380.55	1311.64	772.264	1494.23	1297.58	991.072	1178.28	1010.83	1489.34	388.216	601.279	1982.04	878.469	1014.2	736.649	862.985	1386.33	1330.51	2404.81	969.864	1377.48
ERAP1	713.347	1176.93	1822.41	1530.81	2794.22	4438.63	2420.16	1729.58	266.815	509.479	247.147	553.251	191.122	469.325	425.254	438.629	2487.27	531.749	2343.7	1079.03	1142.22	1786.72	1490.26	2415.14	1122.37	1349.49	463.738	648.991	2333.35	1549.16	728.624	188.465	2025.13	821.334	800.238	790.446	794.89	672.482	1081.91	648.115	1055.32	680.699	870.888	1056.16	401.405	1098.86	560.661	793.639	542.286
PHLDA1	482.836	1012.36	789.159	1168.39	527.839	741.802	432.358	424.097	5805.21	10402.3	6234.34	19357.3	7715.72	8705.28	2739.71	3516.95	1119.59	7690.58	2995.59	884.057	418.581	3337.5	480.111	369.951	167.626	271.101	381.987	542.134	590.369	222.033	655.686	1015.5	1205.65	1281.9	10029.2	9992.23	720.558	7507.15	5979.77	3026.31	5028.03	4910.29	4521.95	3441.5	823.295	1250.23	1300.9	7075.07	1460.19
FEN1	1143.73	826.621	928.122	898.018	869.52	775.296	580.336	818.158	2196.83	2280.68	1663.6	2710.7	2763	1801.13	2617.3	2790.33	240.75	2645.41	795.633	1081.04	660.572	1197.13	1053.62	1408.9	1165.36	1396.19	1197.24	1351.6	1205.32	1200.02	2173.38	1047.28	785.563	1830.32	1982.84	1259.32	920.766	1336.47	1731.21	2710.96	2711.28	1246.66	2318.46	2355.05	799.382	1140.84	839.4	2225.37	851.941
FOXO3	7195.11	7072.69	4454.88	6631.96	4719.73	4254.71	4124.15	6167.14	3151.42	1952.72	2550.74	3788.78	2051.36	1844.54	2629.43	2333.61	6489.47	2561.92	3983.28	6844.42	6331	3925.54	5703.53	5930.44	9628.25	5902.93	6513.99	8018.01	8328.58	6692.19	10839.1	9077.99	7756.61	6566.8	2233	3677.37	5446.23	2259.59	3073.75	2300.52	2790.81	3482.95	3305.17	2548.74	4732.6	3500.54	5519.22	4587.82	4713.78
FAAH	469.781	132.958	250.434	665.049	211.677	232.452	101.88	216.924	172.954	199.425	149.394	12.77	199.331	135.029	47.0311	245.614	448.706	231.57	129.488	258.112	208.09	249.715	126.496	467.256	981.411	1374.19	1341.91	466.442	851.533	464.492	1110.98	720.869	1084.37	689.868	120.357	172.044	134.182	21.5634	145.885	103.981	259.557	174.974	191.277	185.123	79.1141	142.101	116.556	46.3007	213.486
DTX2	176.973	278.583	274.657	316.923	314.339	512.161	192.18	243.394	136.375	166.858	159.427	69.0276	45.7551	277.455	159.86	170.114	456.565	293.123	135.782	244.479	239.239	367.614	290.754	251.153	96.1344	303.165	117.162	294.541	287.099	175.911	151.623	179.645	303.246	157.545	258.159	186.398	272.194	160.595	257.956	71.8665	371.694	132.187	248.164	226.511	269.04	192.001	239.751	56.9933	143.645
PPP1CB	4821.26	4897.11	4200.25	6959.19	5302.51	5429.28	2914.89	6924.2	10669	5745.83	2911.84	1844.97	2330.23	4754.7	9457.28	4785.42	12005.4	5182.5	8763.75	1904.35	4132.04	4130.88	5658.74	13897.9	9075.89	11492.4	8707.51	4357.28	10571	11664.6	10153.4	8563.37	8648.61	6997.28	6199.77	9490.15	9972.93	6864.35	6158.35	9244.48	4051.93	6458.64	7669.57	8944.3	6492.01	4638.95	10386.2	7323.16	7707.51
DDAH2	1124.71	1543.93	962.329	789.771	664.483	630.243	985.103	939.026	568.409	587.422	474.677	57.7541	513.675	473.608	376.865	363.248	737.076	531.612	779.362	1431.03	906.985	628.417	849.133	1270.69	1838.3	1425.73	1344.13	1641.35	2057.24	1132.87	2680.55	1933.14	2095.24	1128.45	215.462	577.401	1025.06	507.973	577.031	580.663	597.963	318.816	658.429	460.985	805.129	610.43	1232.47	286.307	554.259
CCNE2	1072.76	548.157	821.762	634.09	608.947	916.006	488.936	306.611	923.114	958.065	1045.62	1975.99	902.836	807.481	1043.96	1586.67	270.223	619.123	917.771	638.501	914.331	1525.91	637.493	679.594	637.996	689.4	491.161	550.348	439.265	463.585	625.464	353.314	282.428	594.312	667.503	593.619	494.847	343.771	885.097	997.657	392.845	707.569	722.026	420.731	239.22	247.299	146.444	431.656	239.608
TXNRD1	2426.4	2058.29	2201.15	2204.83	1104.64	1580.18	1818.81	1488.24	4464.74	5670.31	4854.53	5283.28	6876.81	4868.11	1915.71	2218.97	1070.57	2377.59	1810.2	1266.26	1431.01	2015.57	1523.53	1852.54	3306.13	1786.66	2445.97	1393.41	1850.81	2334.28	2747.97	2017.11	1863.81	2581.86	3694.31	2876	1893.29	5820.36	2380.2	1552.96	2332.19	2693	3227.73	2196.9	2361.29	3172.31	1451.88	3428.16	1734.63
SUV420H1	1551.19	1845.36	1537.99	1359.75	2704.28	2234.87	1695.86	1615.32	689.486	537.317	554.122	610.311	886.187	870.918	833.232	1368.44	2487.02	828.395	1243.5	2254.35	1771.75	1078.84	1753.04	2145.77	1843.3	3093.68	1072.52	2099.07	2120.41	1954.32	3317.91	1894.84	3136.03	1425.67	1140.21	1538.53	1636.07	902.608	1409.72	1886.85	1321.07	1092.93	1140.04	1586.12	2245.1	1555.92	1667.44	874.927	1528.8
ZNF273	640.03	656.432	512.172	594.353	1283.6	1646.55	2229.72	1572.48	535.1	472.687	391.848	517.242	333.461	265.615	420.384	363.972	3918.15	487.168	578.449	1000.85	1305.23	359.177	1112.97	672.019	693.104	636.785	788.171	737.801	777.405	813.337	605.349	448.163	563.029	347.381	292.72	201.295	738.358	238.77	479.899	267.77	195.793	339.009	196.09	396.522	411.235	238.111	673.258	469.267	474.416
PAFAH1B1	2924.88	3702.36	3756.88	3095.92	3734.15	3881.58	4253.1	3877.76	3184.32	2739.83	2618.13	2131.49	3000.44	3034.13	2784.97	2805.12	3573.63	2346.81	3477.03	3828.44	3731.69	2913.03	4216.14	4269.32	2405.64	3595.65	3013.55	4578.71	3657.86	3989.58	4460.81	3418.64	4459.45	3652.3	1831.24	2366.4	2877.97	2080.65	2834.71	2966.56	3310.6	3836.84	1883.53	1820	2924.4	2801.79	2998.49	1745.21	2993.99
NOL3	823.342	607.818	956.705	1010.25	1225.5	1029.2	1054.01	827.001	233.755	209.898	176.651	530.507	381.992	377.089	340.74	247.98	1892.32	380.974	925.144	711.809	1216.71	720.115	792.967	661.327	355.205	772.088	320.493	897.492	655.866	560.63	393.67	612.408	805.386	208.818	807.868	280.625	667.904	437.516	903.67	375.868	430.071	669.184	763.127	195.358	481.938	535.12	742.526	876.022	306.605
GIPC2	691.151	189.987	291.294	153.241	787.257	748.327	747.169	457.042	18.0176	22.2156	40.2524	120.52	39.7914	10.1641	52.5498	3.85469	470.529	71.9542	256.356	454.329	565.719	78.3004	439.633	77.2378	89.7682	213.344	60.416	317.464	131.21	137.813	29.7488	74.403	53.951	29.4051	18.4104	32.6293	440.975	12.1327	64.5056	29.8835	42.4501	53.6814	59.2156	77.7743	143.317	126.876	414.368	120.598	241.92
ELANE	29.8526	12.3784	9.34108	10.445	9.25562	13.7171	45.9533	66.0055	47.3579	81.9405	11.6211	55.2948	17.2668	120.822	9.04709	19.6092	60.6533	31.1264	9.40576	6.21524	40.0296	6.44653	8.46637	7.69585	64.5039	19.3629	44.5559	21.088	11.3227	8.49785	11.0639	21.4423	11.8178	24.8939	42.9167	11.3478	34.5613	58.9922	49.1689	89.0113	14.9207	43.7402	10.8533	38.1349	52.4839	15.6873	152.808	46.7967	138.07
PARP1	2027.87	1670.18	1048.48	2168.87	1445.16	1698.76	1128.37	940.016	5236.71	5071.84	6866.21	2420.83	4375.46	5852.58	2136.43	3455.92	1110.68	3640.68	1001.05	1525.83	1010.65	2361.04	1241.77	1663.17	2195.76	2249.69	2490.15	1380.22	1906.69	2107.05	4053.85	2982.72	2067.19	3701.31	2378.51	3417.61	1254.98	3251.09	3047.19	3191.3	4279.61	5417.83	2370.59	3237.14	1373.92	1749.75	1392.54	1521.07	1653.37
ST20	297.324	287.725	388.108	283.931	372.9	479.455	306.57	447.829	736.818	994.777	1086.16	1285.6	848.483	1021.56	1017.7	848.082	334.454	1339.95	390.869	293.141	311.865	434.221	309.606	285.633	433.089	378.533	383.05	409.572	446.17	283.005	358.677	509.953	374.318	483.027	733.78	572.341	467.348	742.853	725.075	949.806	791.393	892.663	833.917	643.834	488.236	1141.06	597.336	1572.49	731.195
LMBRD1	2699.55	2834.84	2503.55	3623.94	3004.28	3558.7	4271.14	3226.23	1336.6	1258.76	1880.75	1813.09	1254.69	1879.91	1708.94	1844.6	3993.44	966.941	3756.22	2354.97	2890.16	4309.51	2947.34	2840.06	3936.99	2722.6	2056.51	3512.39	3986.97	2379.4	3289.11	3422.87	3213.23	2103.24	2974.32	4909.35	4066.74	1707.18	2000.37	1724.2	764.857	1901.84	3019.28	2694.35	2968.1	2531.01	3787.91	1870.22	3619.37
FBXO3	2047.95	1508.43	3163.12	1806.62	2891.82	2788.16	3108.4	2752.97	752.122	595.431	987.367	1621.35	608.779	924.692	571.555	675.84	2360.18	631.115	3271.17	2542.03	3197.63	2736.6	2498.09	2114.91	2037.33	1999.37	2012.42	2475.55	2045.86	2093.71	1767.41	2109.1	2683.53	1051.08	894.317	631.288	1894.42	786.585	839.456	428.643	430.34	653.533	511.804	628.483	1126.78	1309.83	1664.56	552.462	1445.95
LOC101928198	3500.88	1669.9	3674.37	2524.7	4772.1	4417.14	2812.28	4769.51	153.992	110.847	261.624	647.418	166.442	222.073	972.736	1343.18	2320.85	684.718	3102.05	2936.48	7160.26	1023.32	5363.57	2099.46	788.697	1364.11	971.981	3039.77	1980.35	2945.18	744.264	1578.1	530.901	394.517	1852.84	546.126	1638.14	162.902	469.017	953.277	744.241	817.003	508.591	528.853	566.866	876.084	1951.97	1466.61	1812.29
XPA	795.677	621.757	879.446	602.234	1068.18	986.579	1005.63	978.677	423.994	400.341	874.771	480.09	727.712	376.585	518.822	421.397	911.598	631.605	802.981	852.812	1315.34	734.079	898.079	734.224	1150.99	868.414	1348.82	950.312	878.301	859.68	1263.96	957.636	803.703	559.654	774.911	386.792	789.595	504.355	814.656	593.58	522.621	645.253	610.456	630.847	903.564	903.972	1087.01	870.185	932.022
OPTN	2383.52	2971.93	2634.02	3798.61	4303.86	5079.2	3420.61	2776.62	1768.05	1365.03	1406.45	2055.57	1501.14	1548.9	1135.32	832.775	2592.7	2606.51	3418.9	2791.93	3815.25	6060.78	3014.51	2563.89	1951.86	2126.4	2838.74	3001.69	3089.85	2226.23	1598.99	2499.3	3732.42	2122.58	4126.8	2268.02	2744.79	1740.08	1092.44	1559.73	3988.03	1241.22	2376.93	1472.44	2170.16	3488.19	2697.09	3632.72	2514.75
BARX2	291.773	386.99	390.466	283.238	35.8492	118.444	111.725	232.824	52.8778	70.7937	89.4212	184.406	64.096	241.692	68.3215	63.9858	102.967	163.243	359.135	593.449	357.244	244.419	305.079	331.184	224.233	426.61	301.855	363.311	189.83	120.934	205.163	181.315	320.452	79.8317	52.2245	89.7478	123.68	59.9038	57.4251	227.621	266.221	200.136	144.267	76.9854	116.973	232.351	166.503	433.705	74.972
ATP1B3	18366	14461.8	24861.6	22768	23021.1	21252.3	12550.2	16880.2	7795.91	9054.21	9717.52	20303	13901.1	7493.51	11906.4	12426.4	13204.5	18246.8	20334.6	20797.6	29686.2	17718.4	24862.6	14701.6	10250	18203.8	12853.4	19666.2	15441.8	17237.9	6189.16	12107.3	8435.05	12388.2	12254.3	10043.1	14003.1	14406.1	7930.69	11849.8	17495	10706.1	10257	13676.2	9782.25	12407.9	16058.3	15999.8	11655.1
ERMAP	304.98	183.549	343.945	354.754	249.258	365.224	248.676	334.558	210.684	112.192	93.9711	71.5181	76.9265	10.1542	110.071	92.3044	336.625	17.4979	211.453	356.707	168.632	252.38	271.468	277.462	407.074	206.726	254.657	312.539	304.601	312.018	346.147	216.765	351.636	229.583	221.969	152.5	232.329	184.781	159.613	86.3076	84.2869	131.258	199.991	162.874	303.692	278.953	320.007	393.535	291.627
DHRS7B	608.579	745.244	880.129	963.766	1380.97	951.253	1193.71	2186.75	706.037	453.504	531.985	99.2108	814.187	802.351	669.297	663.308	590.769	951.653	1201.29	984.91	960.711	1366.08	1123.37	878.236	939.762	800.514	859.24	1005.34	749.389	723.598	604.246	881.14	564.192	657.25	527.881	532.815	921.627	527.215	508.776	524.506	762.924	1119.95	595.724	593.983	1059.04	752.931	879.643	524.889	1043.21
GNG10	2678.45	4155.6	2558.36	3133	2710.92	2902.56	3937.3	2045.99	5714.78	4400.54	4764.01	9763.55	7061.18	3861.61	6533.19	4631.19	3003.77	5074.03	3543.84	3522.98	2452.93	3819.98	3397.03	2829.2	5275.05	2445.32	4197.7	2893.19	2807.49	3392.99	4217.04	3614.79	3375.24	3581.26	3424.18	3562.17	6108.07	6053.21	4265.14	4676.46	3989.58	4898.79	4872.03	5214.9	5033.86	6359.52	4389.57	8425.16	6573.51
MUC1	148.276	182.044	229.898	218.89	315.23	312.472	281.882	3810.83	240.982	242.543	355.273	303.641	305.565	215.917	322.113	176.185	402.829	298.36	229.243	986.335	255.764	1628.14	1028.06	230.776	154.049	206.729	248.991	399.176	280.265	186.18	188.419	396.736	246.712	223.586	148.643	189.446	344.314	132.38	236.911	235.901	297.491	205.462	262.895	191.962	333.5	251.189	706.512	479.488	1617.77
NCAPG2	821.675	535.846	419.928	1039.46	290.689	457.397	479.651	307.082	2083.68	2393.37	1195.39	1505.92	2418.78	2333.74	857.287	1209.24	240.993	1750.37	592.486	615.678	265.622	1906.13	422.014	791.123	747.873	916.409	644.677	577.521	661.599	917.769	811.771	574.448	536.079	610.99	1756.96	1122.01	620.162	1146.18	2131.75	1332.53	1550.11	1123.59	2504.99	1179.1	426.564	401.353	394.158	199.263	522.615
RIN1	477.821	520.736	533.4	692.662	543.107	638.283	381.958	555.722	469.545	659.346	370.248	305.683	552.871	565.728	432.488	465.779	790.85	517.501	401.066	606.032	504.361	430.649	531.526	520.088	516.184	511.424	531.669	597.911	492.972	430.296	245.319	566.282	494.783	440.578	387.563	421.343	506.874	436.059	637.125	579.703	503.106	283.916	709.706	383.402	506.09	624.651	496.681	529.51	439.988
TMEM159	670.98	715.942	1005.7	861.268	1419.12	1840.38	1447.07	1235.19	329.544	323.857	574.021	259.998	291.75	258.907	245.166	214.893	1061.68	283.869	819.21	1004.8	835.231	732.321	1110.22	942.795	880.105	1419.51	1035.2	244.711	790.302	779.199	480.859	302.411	1088.74	330.66	211.472	149.772	505.15	286.151	281.153	391.648	229.145	351.443	279.085	339.079	376.188	204.985	446.511	52.4216	249.828
SUPT7L	1128.17	724.097	912.3	900.433	754.63	711.661	719.489	660.245	1918.48	1744.69	1825.66	3216.04	1677.15	2439.99	2615.49	2485.27	1000.8	1411.67	992.201	677.555	1090.75	883.415	810.768	924.186	687.305	866.843	1683.53	784.95	894.838	933.833	779.777	864.301	894.791	1031.04	2333.02	2312.05	1114.96	3635.36	1849.65	2097.05	1688.99	1978.46	1615.94	1294.28	1389.56	1105.44	965.802	2770.33	1468.16
GFOD2	367.056	359.075	539.491	408.337	403.426	399.923	491.483	505.851	115.708	89.8658	108.003	131.635	370.486	175.258	196.044	197.988	230.226	170.37	692.36	398.678	1282.78	543.721	823.4	708.751	426.572	648.311	613.692	727.121	577.553	615.98	415.175	629.833	464.625	322.309	198.575	214.198	390.238	62.7813	369.321	372.066	461.331	520.067	357.754	387.544	403.048	670.723	601.947	87.2374	281.141
POU2F3	1682.24	1011.1	1413.3	904.168	1792.55	3783.34	1763.95	2720.81	36.3799	19.8717	234.661	43.2775	128.7	13.1263	6.6749	22.2071	3261.41	34.3111	580.027	1390.25	1554.83	227.481	3306.36	1431.41	801.18	1009.09	719.905	2025.45	1882.12	1487.22	644.292	484.037	1391.35	946.933	9.47708	9.28224	508.044	27.7384	29.4399	74.1488	4.5645	45.0746	17.7734	144.484	167.17	24.0316	361.316	153.047	110.959
RFC4	1370.91	1087.97	799.233	1001.85	669.553	870.32	559.789	568.684	2624.33	3088.59	2001.77	4800.95	2104.3	1505.39	2483.11	2280.91	535.254	2928.83	837.934	1504.49	665.685	1614.76	689.11	1373.47	1332.9	1986.71	1734.18	1013.55	1095.92	1352.62	2215.67	1050.93	1115.04	2363.33	2891	2224.44	1064.46	1989.96	2156.21	2298.41	2701.01	1917.87	3355.5	2708.06	950.646	858.742	973.345	2116.96	1198.71
AUTS2	1471.26	1090.33	1385.55	1652.23	1548.95	2121.86	1820.08	1446.56	172.288	256.929	390.287	109.026	206.24	76.6085	860.85	1259.98	2160.55	470.299	1031.01	959.554	1612.36	2382.13	1559.83	1856.19	1732.79	1406.47	1743.58	2273.55	1856.16	1857.54	2587.25	1705.01	3238.45	2091.77	193.602	345.125	1306.46	220.26	1097.65	934.544	659.861	581.469	832.162	951.094	1530.02	1059.82	2130.06	637.423	2523.68
PRSS3P2	1458.09	1148.76	1980.08	1050.22	1612.2	1109.49	717.323	944.706	23.3701	23.7855	185.927	169.115	187.155	213.078	81.0826	103.564	411.309	12.6305	2608.58	1042.77	2643.18	709.051	2329.78	1142.09	485.622	755.731	507.805	1518.03	959.233	813.567	128.506	866.583	625.146	108.071	61.477	17.344	1022.41	20.8536	161.306	85.8249	85.6584	259.524	1037.36	248.338	449.823	317.863	475.247	610.569	248.139
ATIC	2279.96	1898.09	2260.2	2499	2727.08	2260.65	1667.24	2294.92	5743.59	5619.21	4367.68	4015.87	3954.4	5582.74	4184.22	3995.09	1370.36	7492.79	2295.72	1559.66	2353.32	3672.57	2739.41	2483.62	1864.14	2424.03	3374.91	2870.95	2406.41	2797.26	2273.53	2487.76	2190.63	3650.2	5341.39	3829.23	1844.52	3696.63	4976.63	3992.45	7664.94	3821.81	5356.54	4015.07	1960.73	3262.27	2305.21	4854.19	2164.59
MUC13	57.1621	94.6667	102.348	133.378	99.7721	135.672	63.2706	92.4207	24.122	137.075	86.8428	85.895	73.8274	94.7667	81.5361	85.1888	198.274	172.563	51.307	75.5269	133.823	156.346	69.9141	123.388	80.6749	116.182	114.458	48.0194	90.5042	35.6851	71.6619	83.0231	78.1019	55.6484	151.519	71.4371	201.708	123.057	108.277	162.162	53.6037	135.601	119.523	126.007	184.217	125.31	169.42	306.649	181.934
PAPD7	1453.21	1141.7	1188.1	1267.25	1656.51	2231.35	1780.12	2329.08	1167.49	1035.58	925.319	1436.55	1987.14	1023.62	828.087	1098.42	2066.36	2489.93	1439.5	2130.01	1391.88	2341.58	1496.65	1816.08	1592.05	1714.54	1423.69	1783.97	1482.54	1779.07	1729.24	1539.83	1787.52	2377.05	1980.98	1455.95	1715.59	1904.06	2644.44	1178.41	2970.36	1282.19	1755.56	1621.6	2102.24	2160.88	2625.19	1799.63	2347.12
ATP8B2	364.287	647.041	165.552	228.73	127.206	137.499	371.513	166.45	1605.98	1861.85	525.028	538.819	1597.86	1738.46	675.307	1301.94	338.596	1123.82	149.29	582.868	145.91	97.7942	96.8255	222.402	649.112	298.699	405.788	380.149	212.812	228.446	270.424	1023.65	402.744	510.861	438.208	938.64	225.47	283.911	545.986	477.003	411.698	807.005	415.801	396.328	202.845	145.439	227.388	43.7239	332.912
DEPDC1	780.443	203.976	258.472	341.897	264.265	177.32	132.24	166.182	1163.09	966.886	737.065	1158.12	463.733	887.062	864.581	993.158	129.142	797.374	381.43	347.281	210.973	862.487	277.983	299.071	239.713	394.527	242.32	204.243	249.886	324.22	259.664	287.632	143.73	466.365	879.494	632.546	382.228	472.079	719.158	629.617	403.547	636.329	663.214	524.101	138.825	226.036	161.45	625.868	208.659
STK19	1029.09	1217.31	1069.97	1024.81	1459.22	1352.17	1223.47	1336.05	685.946	643.799	727.996	560.927	918.51	705.424	663.082	807.194	979.358	1115.32	791.173	1138.7	1486.85	1217.87	1100.96	1373.3	1348.35	1380.68	1319.68	1718.96	1407.72	1165.6	1568.53	1690.23	1122.12	1177.07	1149.37	1050.86	1202.2	804.691	1167.64	1077.42	1382.06	1335.99	1266.77	1212.63	1550.62	1625.88	1512.26	1163.75	1427.18
HOOK1	2591.42	1440.41	3266.47	2130.53	2345.17	1545.53	1243.67	1534.31	16.3683	22.5599	77.3073	18.5391	63.7868	18.8297	9.59869	26.2453	1353.69	1004.14	2783.3	2212.81	4756.37	1632.88	2389.88	1345.75	1942.4	1490.98	1200.81	2400.84	1072.16	2067.06	1117.37	1314.46	348.247	1056.25	56.2021	72.7799	874.022	801.119	24.9628	31.0195	817.214	550.649	432.923	387.813	285.368	510.944	582.096	220.579	404.564
ADPGK	1661.88	1978.4	1731.14	1772.47	1608.35	1513.08	1796.48	1605.37	2216.69	2506.4	3285.89	2119.18	3115.14	2353.07	2343.39	1748.74	1715.45	3243.77	1804.99	1800.6	1328.89	1692.68	1323.98	1654.46	2029.07	1785.99	1630.01	1795.05	1418.8	1542.74	1957.95	2109.63	1662.42	2509.49	2928.41	3528.97	2655.07	2769.03	3008.86	1921.51	3814.91	3174.45	2613.35	2721.19	3019.71	2929.23	2539.23	1775.94	3333.97
ARPC5L	4188.86	2640.88	6009.07	4317.45	6479.51	4905.12	2975.79	4449.4	1408.35	1493.76	2018.47	662.989	3526.9	1463.12	3462.12	2681.68	3068.05	2567.28	7248.78	3976.8	7707.15	7486.98	6990.83	4357.79	3045.02	4468.39	1903.95	6626.74	3428.26	4290.27	2174.24	3627.22	2229.16	2233.41	2412.05	1822.31	3564.39	4051.93	2310.33	4809.26	4680.5	2341.67	3541.58	2667.69	2700.42	3346.79	3101.25	2011.64	2453.52
CCDC6	3514.63	2955.51	3889.57	6262.8	3723.38	4850.12	3014.29	3077.82	1780.38	1137.77	1408.82	1703.58	513.304	1162.53	699.326	712.88	3706.81	1669.38	3661.23	3435.29	4792.53	4384.29	3806.69	3821.68	3014.97	4163.32	3383.64	5342.93	4652.9	3736.63	3745.97	4123.37	3151.21	5317.86	1442.47	1564.4	3663.04	2943.24	2036.57	695.012	2833.26	1414.89	3325.19	1970.19	2470.37	2488.02	3240.66	1671.51	2824
TSPO	9931.47	6584.86	10434.8	9797.75	13039.1	11279.2	8983.93	10139.2	8029.24	8639.62	5714.91	327.483	10950.8	8810.8	7713.54	7806.19	7637.97	12002.2	12363	9877.77	15351.5	12043.8	13583.9	7489.2	5013.71	5842.73	4320.64	8992.13	6904.06	7783.8	3069.84	7918.09	6362.23	2375.79	9158.16	6079.88	7393.64	4288.66	4248.61	7995.53	11122.6	6510.54	10096.1	4117.56	5184.05	11808.9	7188.84	1637.11	3916.83
LFNG	2295.8	3186.12	849.12	2110.18	622.127	2727.11	1142.31	1282.98	695.775	594.573	295.378	170.25	208.638	219.973	49.27	14.3295	1971.6	66.4752	512.374	5351.42	937.697	429.746	1450.25	3217.15	4395.11	3182.98	4824.5	2376.82	4221.08	5046.05	7804.62	4981.2	5666.15	7754.33	92.8799	134.321	886.814	34.6675	102.976	83.4385	120.533	83.8194	117.196	334.478	1013.05	404.632	1457.9	99.3516	769.996
SPSB3	3197.3	2834.3	2260.34	2005.82	4436.85	4453.63	3389.58	3751.73	1396.32	1135.48	1913.49	1592.4	2805.24	1478.82	1489.08	1222.91	3727.8	1719.63	2003.53	3237.53	4116.99	1247.06	3179.56	3629.64	2952.12	3455.43	3734.07	5194.32	3960.5	4169.1	3714.22	4318.14	4155.34	2494.13	2410.27	2116.98	2739.76	1677.65	1803.74	1842.66	2929.96	1911.43	1911.97	1648.34	3116.69	2514.87	3841.29	3015.23	2825.72
CDCA3	1047.83	486.169	709.664	783.967	550.185	464.641	492.761	592.64	2392.07	2253.97	2399.72	1935.35	2582.53	2288.96	1459.34	1672.25	354.178	1906.68	719.399	661.376	501.963	1591.71	1138.23	789.907	364.617	806.913	513.586	1119.93	801.765	851.191	701.184	518.017	707.994	1056.9	1416.27	1325.92	901.468	1775.59	1641.13	1782.03	1748.25	1563.5	1380.57	1566.22	722.616	608.497	590.797	1465.44	514.421
ZKSCAN5	300.861	292.783	251.236	281.402	236.794	268.615	319.675	236.705	531.09	441.54	508.04	737.954	433.015	801.761	550.312	399.595	326.871	568.645	360.379	236.435	258.804	426.86	264.891	375.499	391.055	337.252	500.188	328.323	317.083	358.5	345.586	430.246	358.521	474.708	836.892	627.768	439.788	691.684	961.29	701.086	723.747	733.776	482.011	442.913	457.187	489.558	492.436	585.828	437.07
DMXL2	606.571	800.025	406.133	568.28	392.954	474.801	860.955	450.868	2003.72	2019.82	2104.28	3747.16	1482.81	2236.38	2789.76	1992.27	433.523	1758.55	465.059	470.412	244.826	627.873	389.278	456.052	554.845	619.229	680.738	381.695	487.71	474.139	646.802	665.548	869.104	686.912	1129.48	1729.73	1802.05	1657.91	1314.58	1217.96	1579.54	2876.82	836.056	1739.36	1164.44	1036.86	807.871	1367.45	1658.02
TNR	172.397	196.591	144.395	144.157	145.335	232.538	140.956	106.32	89.9958	167.515	126.831	208.224	118.704	131.637	88.5969	155.368	258.246	97.5803	159.871	116.061	205.468	153.756	141.702	231.59	265	216.241	197.099	263.266	203.317	286.835	136.563	232.283	226.128	87.3962	162.174	178.191	184.405	160.058	200.56	235.397	174.344	226.885	134.778	235.823	265.41	433.704	310.597	421.337	209.479
PPP1R12B	338.919	477.521	317.138	620.598	406.233	406.247	906.593	489.815	247.801	172.7	354.464	162.177	133.634	204.46	272.196	280.867	680.729	1039.55	308.331	281.338	468.442	708.645	279.159	462.135	276.668	246.508	427.884	343.154	583.228	384.902	276.622	453.461	306.746	255.115	392.081	494.213	893.249	327.313	387.716	275.28	1178.15	581.637	349.332	453.277	616.012	1100.69	866.501	226.845	575.74
TYMS	2880.74	1777	1720.91	2755.02	2012.56	1541.68	1821.96	1632.16	6274.66	8178.51	6462.78	4594.18	11423.6	8353.53	7955.67	9863.82	680.592	15171	2323.35	2342.34	1148.78	4671.57	2991.22	3347.48	2218.14	2330.6	1218.47	3591.85	2247.79	2680.26	2830.53	1586.02	1283.46	2029.69	11043.9	4095.02	3449.04	6206.98	5547.01	9624.14	12316.5	8724.84	6408.73	6681.14	1737.2	1587.75	2122.13	1525.45	1592.65
NEDD4	722.84	848.297	844.274	1475.47	1414.12	1102.03	1032.28	567.892	448.962	660.016	788.288	640.649	443.149	563.235	545.882	505.949	1357.5	274.003	696.698	534.107	583.288	1178.22	672.532	459.913	827.773	568.155	411.018	479.761	580.3	537.915	626.421	686.909	605.235	658.664	401.995	446.743	708.396	514.621	366.606	260.207	280.867	621.23	387.427	392.032	728.019	375.074	385.184	304.163	537.319
RMND5A	3096.28	1357.81	2462.19	1871.44	1944.83	2267.29	1998.55	2844.44	1251.01	1105.47	1321.02	820.436	665.923	817.089	1960.52	1579.93	2032.26	896.638	1565.72	1795.31	3175.87	817.185	2418	2366.43	2655.36	2783.64	2491.64	1412.37	2215.63	2186.52	2151.25	1977.44	2083.62	2297	1385.7	1710.87	1880.22	1922.48	1152.11	2668.17	1398.78	1635.6	1296.84	1015.37	832.626	864.445	1265.16	677.545	732.702
RCN2	6268.95	5447.56	5652.87	4901.1	4214.41	3433.51	4392.83	3363.78	10379.8	10744.8	11615.7	8891.81	8846.82	8638.63	5687.52	5996.73	3055.06	6519.9	5382.14	5608.98	5543.41	4854.4	4632.6	3531.21	4416.58	3382.88	4611.61	3240.33	3277.81	3591.45	4310.28	4129.5	3805.54	3992.31	2719.94	4414.73	2455.24	10810.1	4760.21	2824.85	3677.71	5200.02	2869.05	2114.87	2293.32	3466.4	2169.28	3575.7	2523.61
LTB4R2	114.887	31.0971	130.884	193.939	193.372	102.001	75.2527	69.9023	58.0554	15.1771	14.8549	20.8369	7.37432	15.105	44.9825	63.0446	45.7033	16.0003	204.654	90.0527	176.447	109.599	88.9151	124.134	16.8758	107.008	46.4579	32.8247	102.144	76.7416	43.6392	62.1691	64.2724	23.8965	72.8171	14.0632	21.7815	12.9527	40.0196	21.2524	30.2614	23.7276	28.7137	12.989	25.809	58.8297	89.1424	62.4028	13.9031
CTSL	2193.57	3838.37	4490.66	4211.86	3166.61	1572.66	3284.63	3094.58	13354.1	15358.6	15564.1	15656.4	19565	13141.9	10610.2	10176	2698.29	8422.62	7077.92	1406.45	1269.52	4196.53	2027.53	2510.49	3651.21	2983.53	3586.97	2175.94	3048.41	3144.56	2540	5401.61	1271.8	3716.19	7716.37	6797.91	10863.5	8334.93	3286.71	9690.89	6192.59	7110.85	9878.72	8627.6	10867.1	6174.94	4763.83	5715.57	10110.2
ID4	6440.47	4785.9	1447.72	2062.26	3844.21	7996.75	6196.26	6149.07	63.1793	283.363	926.027	662.185	454.862	57.3698	1213.67	1627.4	15738	1672.08	1455.72	13909.4	6104.46	2344.43	2779.58	3628.35	4430.73	2607.96	6185.17	4767.04	5169.02	3724.26	2614.88	1404.67	4441.43	4269.65	87.1406	823.407	2271.62	1205.54	3412.74	1216.78	1223.54	1382.09	2516.14	589.938	1483.33	2681.71	4290.64	461.388	3233.52
MBOAT2	1744.59	924.978	1308.12	813.213	1076.69	1309.88	982.271	3039.54	615.268	523.972	845.518	1105.61	248.358	614.769	732.494	668.546	786.242	545.843	1599.09	842.045	2179.68	677.361	1779.05	1283.11	914.456	1246.18	813.609	1126.58	900.42	1138.44	954.161	1211.15	1194.08	1133.16	571.397	638.413	1028.54	654.548	662.064	792.053	718.418	954.653	292.117	918.645	1087.37	1477.73	1245.22	1040.31	1077.32
DGCR9	21.2357	102.167	158.491	31.1373	20.8089	26.5933	40.7247	71.5797	124.99	52.8804	72.4126	19.8212	164.16	21.2245	59.7546	30.8723	37.8439	36.9077	77.0847	29.1945	62.5943	126.392	19.4215	83.666	139.401	154.39	76.5517	24.3297	39.5402	136.73	90.9576	85.8109	282.738	85.8399	19.2468	42.936	31.4097	32.2621	29.1819	59.668	26.888	20.7787	70.2217	87.5607	127.561	74.5108	146.231	200.258	66.5588
UBE2C	2503.27	1194.86	1520.19	1499.65	966.786	1162.12	672.051	814.141	3944.03	3806.1	3376.65	4189.5	7061.98	4658.54	4752.22	7447.78	551.665	2335.12	1585.96	1606.06	951.828	3738.14	1783.44	1204.72	1127.53	1738.38	1120.61	1163.66	1088.52	1215.54	982.538	927.029	813.442	1705.53	2064.87	2342.48	829.104	1894.75	2829.68	3756.49	1483.23	2411.23	2285.12	2103.03	602.64	861.761	528.885	1710.8	507.308
TNFSF10	8457.92	7448.64	8348.6	8798.51	7413.89	5776.42	5749.99	4208.97	130.223	439.198	1350.08	281.294	568.445	190.37	265.492	283.115	7253.08	204.064	8320.81	7673.01	4472.48	7264.04	5759.05	4873.71	8959.6	7527.96	6325.4	5880.74	6981.87	3275.14	9048.89	7524.28	7512.25	3900.98	2741.71	1063.94	5472.53	1009.83	386.771	335.641	307.931	496.744	1285.03	3276.25	2986.22	2688.47	4250.28	722.07	4262.4
HUS1	327.677	250.803	427.432	539.905	218.888	353.559	208.194	209.907	1346.39	772.258	854.303	965.388	907.61	944.283	939.399	870.809	120.328	813.671	671.342	325.043	430.501	884.241	469.456	222.6	65.7761	185.913	134.632	266.295	253.604	244.939	203.641	259.963	164.01	147.685	105.318	641.642	576.898	297.396	1021.07	732.309	677.898	623.327	502.43	443.962	297.598	490.473	422.248	700.836	315.14
GAREM	2333.14	1538.34	2033.06	960.569	2148.64	1504.27	1376.84	1752.25	58.5281	73.5326	270.36	64.7342	230.068	15.9851	619.014	625.407	1436.48	7.86691	1081.01	1350.16	3624.42	315.756	1716.07	1433.86	1347.7	1056.73	1322.4	1515.34	2171.58	2044.81	1204.52	1434.56	1119.31	493.285	635.276	415.905	718.527	1117.1	198.596	497.693	49.6105	567.753	338.193	461.803	515.598	488.993	708.921	171.106	515.153
LTB4R	1486.35	808.458	2389.78	2533.75	2890.86	1358.26	901.724	805.242	128.498	20.0486	160.232	150.508	196.487	94.5834	188.165	41.4704	1878.85	108.756	1636.81	582.001	1764.84	1422.12	1203.49	892.764	425.078	795.513	679.569	1110.5	768.436	1064.72	342.283	1569.75	831.062	299.239	171.865	222.454	602.691	140.786	201.766	234.221	90.0366	248.383	106.697	347.579	455.594	351.146	440.183	455.997	293.23
ADCYAP1	4.12623	209.158	185.723	91.7412	80.6692	63.9131	101.79	107.674	7.13975	35.4403	134.313	130.026	12.2668	101.477	72.3638	55.917	72.399	14.0667	182.309	14.3023	11.5394	118.664	38.4294	109.773	140.477	149.418	171.316	83.9247	112.326	99.3219	124.718	280.627	151.329	340.309	82.2419	107.569	11.8972	174.29	178.194	154.473	37.4112	130.718	59.5018	218.952	441.763	209.289	196.771	203.035	327.594
DFFB	113.509	161.016	195.552	189.299	87.655	102.499	199.991	47.7794	384.861	335.28	351.434	157.239	318.894	320.273	220.243	201.913	148.935	333.608	88.8599	116.411	33.552	48.0982	84.9426	120.27	84.5415	89.2727	80.9358	139.664	103.532	112.584	252.525	182.43	247.56	164.662	237.032	279.514	204.374	395.996	313.362	288.944	311.128	215.21	289.321	238.026	340.796	229.407	341.924	142.151	279.742
TNK1	378.649	533.547	727.063	936.102	454.06	480.51	485.816	688.886	312.442	527.468	275.919	340.061	125.338	346.918	440.702	445.478	684.725	506.712	631.983	909.778	486.734	381.197	657.824	740.717	480.059	775.952	489.056	1198.4	595.279	597.939	524.884	881.185	951.365	536.498	409.458	421.395	446.364	360.767	359.499	580.491	587.409	327.169	473.109	440.012	406.359	497.782	662.727	1120.31	542.912
IFFO1	270.301	491.734	239.142	317.459	353.964	388.646	936.044	428.274	1575.27	1392.53	1340.55	2220.74	1756.91	2178.08	1382.13	911.888	617.559	889.373	433.384	181.914	181.205	256.022	184.086	332.409	198.204	237.807	498.661	480.47	583.188	288.11	325.689	613.868	339.187	587.079	2458.15	2218.36	1491.5	2611.76	2339.38	1655.09	1594.45	1875.99	2387.87	1881.77	2855.94	2800.79	2741.95	3671.56	2386.88
PLOD3	852.004	1306.56	694.604	1420.08	1056.25	1346.64	1415.17	2356.19	12772.6	14667	11641.1	671.754	13612.9	9480.34	8735.93	9226	1057.07	30660.9	831.972	1295.18	560.63	1330.46	638.819	965.66	1028.06	883.164	1664.86	1039.15	1029.02	1103.32	1349.03	1712.84	986.24	1592.73	8677.49	8503.62	1574.34	4917.92	11447.6	5992.38	24386.5	4496.16	9761.62	3956.81	2609.12	4413.42	2704.99	567.687	2403.84
ANGEL1	369.611	513.451	393.843	322.652	328.149	278.681	317.08	457.097	791.267	737.147	532.27	555.41	824.036	674.699	633.594	653.807	141.709	509.066	248.885	569.284	210.969	495.873	281.465	415.482	436.546	457.158	413.367	483.307	449.745	446.735	396.527	606.29	514.927	507.758	663.756	1066.59	460.566	605.43	856.23	810.15	982.259	872.074	755.775	659.119	427.835	659.7	607.578	428.312	551.436
HK1	2699.5	2544.84	3613.56	3629.96	4563.58	4550.6	3339.56	3726.52	1334.61	1171.83	1620.47	1500.16	2337.97	1639.15	1739.31	1913.92	3279.22	4240.95	3512.98	3235.05	5135.35	5135.57	4310.51	4104.77	2081.81	3413.84	2330.11	5209.76	2961.14	4031.94	2416.43	4012.26	2909.62	1693.12	1626.63	2213.47	3104.88	3047.08	4447.12	2493.09	5146.9	1340.62	4288.7	2052.05	2315.64	3923.62	2825.65	3202.24	2489.51
FAM107A	189.807	176.324	176.107	85.6208	278.502	112.573	171.942	595.783	41.59	156.231	154.437	78.1009	162.413	65.1275	67.599	48.9896	236.412	101.696	193.152	168.845	50.4722	157.06	160.644	119.642	19.565	128.542	201.065	183.591	144.937	85.3334	118.532	73.5103	172.048	149.652	41.5722	123.214	273.253	139.981	43.0483	23.0136	157.446	25.1444	167.119	274.611	282.858	394	327.356	280.041	121.088
KDSR	4010.65	3136.67	3427.7	4335.14	4391.03	4914.11	3676.84	4911.46	1785.08	2082.31	3052.14	4205.19	2350.65	2297.24	3352.33	2789.24	4461.83	3313.69	3206.18	5350.09	4594.83	3905.59	4361.73	3349.01	3870.55	4209.64	4424.73	3451.81	3825.66	3227.22	3285.69	3373.64	3484.32	3664.89	3851.37	3297.29	2294.01	2696.35	1612.84	2729.73	4487.17	2489.4	3731.94	2372.86	3030.27	4001.79	3106.94	4245.57	2827.65
BTAF1	1574.58	1848.9	1574.24	1539.91	2229.48	2652.85	3184.6	1873.02	1121.42	862.626	961.575	2219.67	703.83	774.775	928.546	576.848	2507.2	1278.99	1123.23	1520.36	1602.34	1381.06	1585.18	1282.29	1028.15	1290.12	1064.37	1408.51	1151.39	1107.84	1152.06	1212.89	1515.34	1292.53	1088.03	1212.13	1373.72	1315.3	1730.3	824.253	1126.38	922.099	1388.01	1364.4	1455.14	1404.11	1957.11	1338.67	2407.02
CDS1	2022.3	1194.41	2748.79	1654.25	2416.34	1692.06	1845.39	2267.91	167.626	278.251	342.035	230.311	355.157	131.724	212.776	277.583	1412.38	191.302	3128.94	1768.04	4327.11	1884.54	2238.8	1891.5	1701.73	1641.87	725.983	2483.55	1498.44	1587.82	892.402	1720.27	1344.87	722.353	257.386	199.707	1674.68	340.237	119.643	295.936	205.017	365.942	221.78	342.181	643.381	592.245	861.257	593.208	631.394
SVIL	2480.18	2982.08	3280.61	2744.48	3231.96	3341.43	3275.57	2630.49	551.734	585.373	1231.41	738.205	532.513	859.276	1448.17	1312.35	5039.66	2853.8	2138.23	3714.02	2292.92	1939.26	2554.21	1985.19	1184.41	1756.97	1416.53	2627.12	2497.82	2124.54	2025.08	2280.66	3098.77	1680.13	1200.45	1567.23	2496.65	651.016	1393.23	1394.79	2537.9	1584.82	1721.54	1284.31	1718.74	3059.9	3052.04	1419.81	2207.58
ADRB2	337.273	247.511	278.501	338.725	756.539	373.983	373.274	619.306	126.548	161.176	288.984	287.675	275.32	261.344	394.991	187.95	4893.62	157.573	419.88	291.733	295.9	786.74	197.674	441.117	488.135	605.873	326.135	485.851	311.202	387.528	132.582	497.589	301.147	501.018	101.459	323.133	554.447	344.119	428.99	288.435	258.772	201.546	230.501	592.403	630.953	458.255	627.026	516.491	572.161
COPS8	3491.85	3035.69	2846.58	2500.64	3585.81	3820.56	4034.16	3374.92	6306.74	6373.53	6159.06	11599.1	5271.07	6949.84	11275.5	10882.3	2112.59	11507.8	3259.06	2307.93	2534.5	3277.84	2466.15	2312.89	3666.73	2151.31	3240.9	2946.86	2651.93	3059.78	3345.85	3405.59	2820.41	4802.74	7101.02	6545.28	3816.06	5108.4	4191.45	9487.65	8513.85	7055.02	7321.64	3904.56	5130.56	4441.09	4283.62	12448	6276.93
AKIP1	633.738	495.762	714.698	779.625	923.193	681.197	844.316	508.146	1004.31	1227.7	1520.22	2020.58	1883.3	1155.2	1122.98	1296.76	659.181	1196.06	1156.34	849.546	452.695	1477.01	549.251	624.82	698.392	743.824	546.072	535.45	633.457	523.109	600.878	830.976	803.216	619.221	740.044	700.388	819.96	736.466	605.876	1185.24	835.037	582.589	1584.22	1026.67	849.244	1162.6	1025.02	1808.93	780.132
MTHFS	320.428	236.618	306.049	480.412	278.107	344.899	241.891	346.176	1128.94	1368.12	1010.2	809.829	1604.83	1327.04	1139.29	1314.06	210.671	2021.68	381.911	512.96	227.782	433.998	333.008	207.291	340.981	374.093	331.831	236.855	245.466	221.547	307.342	221.751	310.836	209.289	891.09	595.277	361.711	1171.55	716.007	994.11	1349.85	947.022	814.932	456.375	358.554	850.165	479.401	768.204	529.345
DGUOK	2637.28	2054.8	2023.25	2479.15	2419.76	2378.16	2101.04	2144.72	3893.89	3361.03	3220.66	4778.28	5698.5	3978.9	5986.58	5855.69	2062.54	5694.41	2209.47	2030.64	1991.56	3301.05	2166.69	2571.91	2661.91	3071.33	2172.76	2653.98	2483.37	3006.26	3318.86	2808.69	2456.76	3126.1	3656.6	3635.41	2541.87	3232.2	4122.25	3614.53	4394.81	2827.16	3183.81	2045.88	2568.28	2876	2510.26	4518.37	2738.68
DDX3X	10996.2	11372.1	13728.2	10806.7	15580.7	12505.5	10382.6	10298.8	8909.6	5809.27	10176.8	8563.71	2735.16	7689.36	6521.56	7434.08	13786	6152.5	14476.3	10601.9	19300.1	13407.7	14928.4	11002.5	9100.68	9762.88	11329.6	11017.4	11804.9	11637.9	10186.8	10296	11176.6	10755	7978.41	9129.36	11696.2	7865.67	8888.06	7194.61	6862.43	8273.86	7944.38	9950.14	8578.61	11065.1	10652.4	11175.6	10513.7
ITGA2	2476.8	2933.12	1858.6	2939.72	1710.1	2347.47	2051.96	1241.98	88.4091	126.895	260.907	414.228	285.146	115.506	334.014	240.268	2231.22	277.825	2244.1	3778.26	2683.95	2944.19	1375.68	1478.06	3051.32	2576.41	2813.08	2419.82	2892.22	2441.31	2769.55	3266.09	3803.03	2705.64	362.673	727.944	732.082	235.927	397.163	149.277	195.837	348.995	218.968	806.955	253.173	333.448	701.867	253.72	366.258
CIRBP	6714.97	7951.41	5561.78	5521.03	10103.5	12714.2	8578.18	10179.3	3751.48	2956.98	6564.44	6287.58	7740.44	3579.4	3322.32	3723.94	10208.2	2241.98	4846.89	7439.31	9726.32	3442.44	8865.09	8479.05	14574.3	11747.7	15026.9	11441.9	10352.1	10266.6	12524.2	7867.03	15068.2	9672.78	5820.34	4697.86	6265.13	3281.46	6150.67	4054.23	2881.87	8565.86	4222.29	4731.27	7704.33	7567.05	9762.95	14110	7161.75
OLFML2A	584.414	642.196	348.878	943.673	618.56	793.829	2051.34	837.492	157.966	759.817	575.363	611.082	764.481	343.197	466.037	627.122	843.231	1696.64	539.599	523.314	1256.8	793.629	689.519	751.911	1461.84	958.304	1503.84	1183.02	938.448	1062.71	1380.62	2560.16	2942.11	1492.08	388.358	609.63	847.042	170.841	713.278	753.886	2176.49	2029.33	434.522	829.748	1515.12	1820.03	2635.17	1060.93	989.864
EXOSC9	734.709	785.049	622.115	800.894	818.338	951.433	736.5	517.096	1121.38	1023.91	1270.03	1782.92	1011.55	1460.65	1502.2	1669.52	482.564	1180.44	701.17	664.634	646.715	917.477	608.49	907.339	1246.97	1130.56	1548.01	742.563	998.303	907.475	1336.65	844.516	877.696	1850.55	2172.64	1070.22	743.886	1244.51	980.65	1233.14	809.282	912.267	671.033	1159.42	654.877	894.678	517.954	1683.39	714.696
TRIB2	1983.2	1621.95	1154.48	1058.48	1850.76	2305.88	1697.38	1970.74	7722.29	5746.37	4091.12	551.462	6270.65	6054.74	11668.9	9790.39	657.754	5522.18	1070.23	886.037	694.304	1297.85	803.13	1156.74	2069.58	1131.86	2600.08	1297.85	2163.21	1311.42	1418.06	2302.55	295.664	3010.55	8534.53	7714.81	1128.2	6203.22	8123.58	11716.2	6689.95	6728.69	6358.6	5895.53	2813.55	4036.54	4036.04	3913.02	4591.94
TBC1D1	706.419	594.512	488.759	926.08	315.99	347.918	780.069	306.104	750.936	737.991	721.812	728.75	693.476	765.578	1251.31	1608.99	333.117	552.875	486.34	498.591	368.086	430.546	452.156	1123.2	2243.16	866.183	2136.29	677.384	709.881	1233.21	1059.18	870.214	1055.66	865.072	727.408	799.107	781.535	982.97	1144.08	1442.56	998.48	869.762	762.157	1045.73	1035.25	715.704	455.922	718.846	1047.71
PRSS3	3796.25	2215.56	4611.09	1874.61	3555.78	2996.99	1615.1	1913.74	130.169	225.423	315.822	87.2568	269.327	158.431	184.803	188.451	936.639	182.158	6028.42	2308.49	6983.71	1529.75	5557.29	3342.91	1037.96	1530.25	1005.76	4095.55	1774.13	2027.43	409.518	1673.61	993.6	248.17	154.889	199.459	1855.28	236.615	234.092	229.196	230.233	797.442	1210.71	542.538	1082.49	903.158	1318.23	661.125	798.651
CYP2C18	410.869	164.154	511.275	877.358	810.369	939.017	600.618	461.989	16.0106	104.249	100.327	56.198	31.4477	35.4265	31.5261	11.5435	401.199	28.2437	805.937	351.009	550.078	262.633	779.791	885.878	292.547	444.947	238.006	1080.69	714.235	539.322	70.3683	354.216	382.273	40.4827	117.627	31.8387	839.798	46.9952	81.5761	95.4868	29.5406	141.737	63.1072	147.442	73.5441	116.502	244.969	232.039	212.912
SLC20A2	394.226	723.38	627.418	753.986	544.367	509.954	506.852	568.633	286.944	299.532	289.946	42.7764	354.698	563.047	206.55	241.424	579.351	370.643	637.354	434.839	560.361	639.527	525.982	932.079	903.079	817.52	841.173	606.258	957.922	991.702	1335.47	967.131	813.467	794.048	272.716	735.07	439.917	188.061	293.756	270.433	273.848	286.474	480.549	434.48	368.263	422.332	482.671	41.8328	380.836
LOC100287387	61.8951	209.802	47.1789	106.507	56.6837	69.8554	329.371	78.8489	25.7277	20.6512	48.8288	37.292	73.3395	6.68653	48.3276	37.9775	31.341	30.8787	96.9506	26.0076	45.9091	37.657	62.0672	11.4519	6.12999	100.751	104.028	37.201	114.312	60.283	194.816	228.619	60.106	242.381	6.96616	53.2925	140.029	5.30926	48.289	42.4361	38.4675	23.3572	11.4542	70.0968	264.329	16.3668	311.005	36.5767	153.5
MACF1	6028.69	6683.35	6195.7	5013.71	6575.75	6751.13	5013.76	6360.39	3704.78	3733.73	4940.54	3289.07	2398.94	3140.15	4400.85	4017.63	6443.02	2256.99	4492.81	8000	7241.51	4718.88	5774.47	7051.94	7242.49	6344.64	6933.94	7365.71	6913.88	7080.2	6540.01	7487	8756.67	5282.85	4494.29	4443.09	5350.11	5422.21	4238.65	4441.27	3953.97	3459.39	4868.53	5823	5971.55	4967.56	5700.87	6709.1	6904.76
GEMIN6	507.405	361.069	592.599	531.636	487.1	484.513	422.59	439.311	1190.31	1314.72	1227.76	2047.41	649.392	1600.17	2134.45	1765.92	232.435	1063.34	658.016	366.54	510.071	594.068	543.656	556.451	278.229	493.514	170.17	528.229	383.702	390.524	288.889	406.632	382.623	606.334	1174.55	812.703	733.466	1410.73	1588.32	1739.73	781.669	1321.73	1078.56	939.52	669.913	472.693	790.472	1545.15	661.532
MIPEP	993.948	915.884	921.981	1233.5	1314.79	1481.23	958.652	1302.17	1006.97	1158.21	1433.46	338.828	1533.89	1270.41	1303.91	1230.95	2274.31	1018.19	663.143	892.423	1271.3	968.759	1492.97	1016.59	707.236	1260.83	647.672	1422.16	1023.72	898.708	748.76	1029.05	956.303	907.723	645.128	578.06	1033.17	421.254	656.265	1055.73	844.243	738.453	712.227	762.883	694.089	553.541	873.653	928.721	510.532
ADAM15	1527.4	1434.31	1839.3	1896.35	1378.85	1274.42	1512.41	1690.53	844.443	814.171	393.831	139.195	387.725	699.249	366.228	539.901	1278	919.526	1979.65	1512.98	1836.71	2099.97	1657.01	736.618	614.801	715.549	834.083	848.506	1139.84	921.079	524.273	897.608	1094.54	922.732	477.625	987.505	1715.15	611.126	880.102	688.212	1658.26	919.372	813.467	967.166	2153.03	939.371	634.6	383.34	958.489
KRT35	19.7889	14.0144	53.4774	3.78161	26.5243	10.7884	67.9013	603.276	15.4347	15.7341	10.8933	7.22154	67.9744	13.2161	17.9908	7.16715	16.8635	15.9321	70.5817	263.145	35.9628	4.12234	6.91671	215.871	46.8409	211.203	70.7818	127.37	105.657	69.0698	5.03773	7.26122	61.9434	4.54434	19.1276	5.56839	36.7799	10.6895	103.16	59.0031	78.3329	82.7013	88.2291	133.736	15.7373	100.537	15.6023	170.067	32.6457
RIMBP2	139.205	111.481	207.78	153.422	116.335	249.083	140.056	105.336	67.4051	85.0792	202.084	175.507	126.994	58.6893	73.0607	25.2405	357.892	113.219	100.919	413.791	165.888	37.1775	175.516	429.185	916.949	322.822	452.188	191.387	178.021	456.03	186.692	154.857	390.991	201.436	101.387	53.2206	156.35	23.0728	76.4096	157.805	41.0183	87.5058	19.9498	77.7685	214.257	116.7	213.822	290.235	146.27
ANXA4	3454.06	3617.46	3363.32	5341.02	4933.16	3661.6	4326.42	3009.7	1606.86	1698.47	2989.22	2839.1	2361.29	1556.12	2543.63	2445.4	4853.83	1853.25	4005.99	3013.87	2721.84	5057.76	2637.82	3991.69	5489.79	4601.27	4330.88	4782.28	4594	4571.87	3974.78	4380.01	4727.19	2481.38	3343.96	2628.24	5874.18	744.845	1001.5	2618.93	2069.07	2357.56	3655.44	2325.02	3861.78	3434.98	5618.53	5245.47	4598.32
KCNIP2	101.148	146.928	142.849	210.348	122.018	122.858	195.852	139.955	163.485	227.127	264.126	159.828	101.977	71.8291	375.966	343.99	551.504	301.03	52.7838	153.53	85.3014	156.727	136.758	192.552	153.245	202.18	268.315	200.43	281.896	234.972	194.555	188.912	239.918	195.538	309.19	240.169	562.538	331.673	433.534	491.499	598.818	440.808	312.58	349.214	211.295	481.188	344.235	496.25	431.071
BLOC1S5-TXNDC5	6228.07	8422.47	6680.44	8630.68	4616.28	4260.45	4240.29	4324.39	13157.1	13675.8	13261.9	14751.2	16157.5	14625.4	11659.5	13691.4	3077.8	25161.1	8630.89	6989.55	6700.67	7050.16	7901.81	5585.06	5200.87	4556.28	4559.36	6353.81	4545.07	5063.22	4322.26	6225.9	3638.14	5632.22	6930.38	10039.6	6374.5	11281.6	9397.63	10102.2	18923.2	7546.74	13879.5	9645.23	9876.17	11767.6	8799.75	11121.7	10646.7
PSRC1	598.119	334.565	268.5	510.775	402.789	240.62	256.055	292.208	974.772	982.431	639.031	435.424	953.759	849.75	962.184	941.925	216.172	1203.58	348.333	547.03	127.262	796.317	333.049	526.832	266.897	472.126	443.213	457.077	491.067	537.4	594.42	596.073	475.549	740.424	1346.46	1291.44	341.285	797.691	888.965	1135.8	1068.18	808.185	1371.01	1028.17	486.274	437.867	369.344	1005.38	409.612
FRK	565.484	626.762	510.995	450.41	332.502	244.076	407.165	279.39	153.762	167.01	177.844	280.435	135.869	123.779	110.483	109.643	358.74	17.9691	305.136	635.486	308.706	335.893	330.189	537.676	1315.02	971.659	721.974	645.127	1371.07	677.343	864.6	842.575	569.476	629.2	297.903	214.339	421.281	112.794	44.0839	180.184	77.3473	327.197	511.888	255.584	342.473	229.772	455.941	396.191	400.422
MS4A2	60.817	210.808	102.918	193.301	106.921	154.536	236.926	91.1222	15.6755	8.88865	68.3551	62.7456	68.4597	101.081	40.6062	12.7745	226.395	12.5765	135.353	5.65801	65.7047	98.838	46.1596	70.9336	104.543	66.9292	132.123	106.286	163.402	185.472	137.406	284.33	73.9887	234.625	84.8438	56.7083	140.47	65.1354	81.686	10.3847	103.866	67.9369	96.5929	189.622	858.853	253.939	566.821	43.0347	408.561
GFOD1	672.626	565.485	1139.35	770.366	882.591	846.42	856.67	611.068	537.595	990.98	448.921	254.69	577.832	660.473	670.503	497.001	670.462	304.165	1302.63	725.161	1644.06	1467.64	808.194	1001.04	951.971	877.026	707.566	1282.14	1054.6	715.358	836.963	1155.74	885.046	593.779	368.333	815.817	855.556	518.981	324.983	948.389	312.856	912.494	1018.75	775.588	1331.63	965.789	1725.98	627.018	965.543
TRIP13	709.631	307.488	593.595	632.756	508.172	470.413	330.541	273.325	1086.42	1247.09	776.95	1026.85	1469.95	895.576	791.664	1096.51	154.74	1624.54	922.746	456.427	332.374	2252.61	577.317	645.594	470.979	789.801	563.674	580.32	469.547	703.728	686.555	510.299	357.654	811.226	805.833	608.187	594.832	1183.76	1230.48	586.487	1378.61	1010.24	1111.03	1350.21	337.277	574.094	418.975	622.593	411.539
TMEM40	3832.49	2318.87	6313.69	4873.05	3844.64	3188.9	2585.59	4240.84	102.271	64.2072	238.781	35.3766	250.227	46.1327	117.587	51.0546	1589.64	147.772	7670.6	2741.01	6347.93	4408.81	6803.97	3297.9	917.717	2082.34	827.893	4061.39	2978.94	2242.39	211.91	2291.13	1109.76	181.752	30.5247	136.991	2893.75	161.086	116.205	166.894	67.3941	626.936	216.201	446.235	662.666	854.552	1222.68	766.27	601.608
PLA2G2F	233.102	239.545	258.682	240.704	144.182	115.832	148.09	280.384	70.2189	68.8446	19.0963	102.426	19.3889	14.9335	70.5164	24.6267	95.172	41.168	458.592	39.0265	109.95	143.156	278.31	272.2	73.2777	183.047	101.755	153.359	183.955	150.643	68.0144	189.79	169.215	58.264	23.6717	83.1988	176.087	58.2028	132.568	132.248	102.859	42.2296	112.029	192.65	122.028	48.4097	105.059	127.309	106.238
PPAP2C	562.425	539.988	1120.14	697.934	1053.74	1197.8	735.816	722.067	125.212	249.296	229.895	12.1123	735.662	87.9508	932.03	637.837	921.899	581.096	586.973	744.455	873.85	208.231	873.757	695.601	269.659	687.965	587.265	1045.14	472.044	494.276	84.6938	305.282	389.912	125.977	6.6599	332.514	419.779	1444.82	744.478	811.131	490.771	53.8494	654.157	101.481	176.366	154.016	237.619	58.0937	198.986
IFI16	6429.88	6800.94	10477.4	9494.5	11978.8	7977.25	8018.22	6136.59	16877	12638.7	12693.6	12696.7	8793.12	14195.7	6789.05	9196.21	5373.12	9520.62	12612.9	8678.13	5535.14	15584	10385.6	5724.55	3825.91	5201.63	4192.17	5611.6	5963.81	4715.76	5120.48	6025.35	4666.04	5484.29	13016.8	9675.8	8954.92	14291.7	7047.19	6545.19	6863.18	9149.81	9615.39	11083.2	9328.75	10927.2	6371.17	12113.4	11952.6
MIR6513	2661.35	2794.03	5065.54	4947.03	5841.19	4258.69	4101.65	2946.26	1667.26	1690.95	2615.97	271.919	2438.99	1857.45	3108.51	2792.6	4667.56	2985.22	5187.35	2793.13	3569.25	5121.28	3144.46	3817.8	3063.02	3723.27	3317.49	3295.19	3168.48	3299.54	3758.58	4507.19	3716.89	2180.93	2808.01	2624.44	5313.09	2264.4	1959.61	2849.92	2795.45	1614.77	3501.39	1847.16	3186.87	3310.74	4195.84	756.513	3035.56
DOPEY1	923.283	852.103	847.79	1146.17	952.011	1242.64	930.01	1078.33	570.783	560.951	486.006	505.174	344.45	458.45	414.506	298.597	1303.35	144.219	645.02	782.508	626.684	866.073	862.955	936.616	1368.07	1314.59	874.315	873.101	1081.04	895.004	1605.51	1254.68	994.504	774.772	1143	893.332	1224.17	586.516	565.095	398.389	264.92	577.943	566.661	744.679	778.387	645.391	1076.19	980.248	1202.41
LRIF1	835.19	634.102	932.907	851.472	897.869	906.46	831.596	700.219	1284.78	981.688	1114.28	2045.63	1249.74	1225.02	1990.34	1949.85	605.677	776.478	1113.03	1134.01	891.331	722.005	958.737	755.916	470.097	870.473	876.473	442.995	686.604	675.363	528.826	1055.14	942.807	762.087	2133.47	2232.38	525.793	1552.36	1532.43	1185.62	741.38	1257.6	1056.58	1153.91	358.452	731.505	639.282	596.491	789.171
RBM28	1086.52	904.93	984.054	1089.15	849.216	673.962	699.169	730.747	2110.08	2130.89	2117.84	1935.7	3104.37	3289.33	1858.39	1473.45	604.486	2985.9	632.832	684.948	669.039	1206.64	561.666	956.113	586.86	703.931	867.595	821.391	613.701	871.518	710.462	890.495	1057.71	1186.67	3138.88	2059.7	760.431	3857.26	3313.81	1402.47	2988.86	1535.59	2535.73	1256.78	1211.91	1075.42	912.8	1187.04	1334.17
CHST11	307.333	689.845	433.541	368.098	326.517	632.866	340.004	291.024	6334.23	4283.52	5478.1	5060.55	3721.36	2102.12	2204.88	1950.44	247.35	1610.18	458.807	391.428	134.794	402.838	415.966	314.572	174.08	221.433	218.577	303.288	382.38	196.892	219.535	342.183	300.145	504.616	494.169	2991.41	486.931	2106.96	875.21	1684.85	2048.51	1314.75	1730.59	1585.63	1004.11	2773.45	508.106	3004.77	1336.6
NLGN4Y	309.73	5.36152	248.422	187.307	8.20765	128.554	5.61193	218.687	5.66978	8.29924	4.87848	26.0288	3.25348	61.7145	20.7844	99.3817	5.01755	70.7086	201.637	209.23	258.89	10.5109	214.115	57.8194	600.602	396.858	9.326	67.163	25.2529	9.09449	434.987	6.18877	4.86317	310.838	90.0864	172.624	11.3516	114.406	143.188	13.8488	193.502	148.263	67.1994	5.35822	404.321	12.9991	338.352	114.212	314.397
IGFBP4	1712	5060.11	576.982	2870.81	1323.59	653.213	4913.13	1129.78	734.955	979.745	2280.1	85.2987	1885.82	844.261	2065.77	1186.32	3439.08	2132.03	1183.26	2172.41	777.201	429.171	1231.48	1583.52	891.786	2075.35	2463.32	940.084	1513.64	1701.46	3754.03	11029.9	2525.82	7264.08	833.27	1819.74	5368.13	1323.44	2128.03	1257.64	3159.23	1487.57	3093.09	2173.16	6677.04	2893.65	7889.33	455.927	7351.18
ATP2B4	1571.11	2920.87	1845.81	2986.63	3636.02	3701.59	3364.17	2472.38	1079.42	1483.9	1392.51	927.829	423.085	1102.77	1764.23	1699.84	4544.13	2057.48	1666.9	3031.81	2388.34	2335.19	2461.35	4137.84	4839.52	3652.44	3379.46	3514.87	4341.73	3463.71	4090.77	4954.91	5570.99	2549.94	1373.09	2936.49	3714.65	2805.06	1886.44	1488.45	2658.98	5149.8	2478.96	2107.66	2844.09	3141.53	2999.03	3204.74	2999.3
AP1S2	1430.5	2175.86	820.472	996.103	1113.99	1104.65	2448.4	1242.84	13737	10146.1	12635.2	12358.9	8666.16	7341.2	12584.8	14914.9	1675.38	12080.1	1016.86	2442.19	578.334	775.432	640.139	1271.76	1121.46	798.975	1687.24	1068.35	1877.91	1005.61	2094.73	2173.08	1721.35	2080.3	12637	12666.5	4354.22	7872.55	5552.67	11310	9797.52	7613.85	20603	9905.65	3956.21	14192.9	4788.32	21344.3	7035.89
GLUD1	3140.45	3229.64	3377.31	3315.08	3720.03	4455.94	4153.86	3135.5	2131.83	2191.31	2679.3	2430.62	1315.61	2157.21	2759.68	2419.01	3556.96	3798.47	3663.46	4036.61	3805.31	4140.08	3447.14	2548.15	3632.36	3761.81	3328.3	2032.34	2959.71	2622.73	3107.81	3174.5	2847.51	2617.98	1576.78	1350.05	2574.4	1829.88	2105.46	1520.8	3457.56	1115.72	3611.88	1845.36	2149.01	2787.49	2394.84	956.291	2264.17
EWSR1	3664.1	4247.88	4353.72	3540.53	4022.71	3726.89	3687.01	3832.99	5067.45	5660.66	5138.97	6110.56	6116.74	4757.97	4809.43	4394.41	3378.42	3856.86	4144.82	3832.75	4990.98	3969.22	5335.79	3830.87	3594.33	3472.36	3988.04	4579.28	3667.33	3717.22	5195.14	3846.95	3064.79	4994.25	3826.98	2865.33	2848.75	4285.07	4847.37	5076.52	2891.58	3641.98	1833.21	4023.31	3114.46	3129.69	2849.58	5845.17	2560.85
LOC101928717	284.897	403.889	169.394	191.758	271.756	226.844	134.184	158.264	979.239	856.272	500.564	694.837	946.951	937.821	923.962	614.998	239.428	1355.31	145.345	379.067	138.686	225.728	205.551	439.373	382.156	273.118	406.996	374.344	259.716	539.564	657.182	480.926	317.814	908.354	510.098	660.379	448.494	444.17	914.855	912.311	1392.47	1003.7	1019.13	900.357	437.46	1308.4	831.878	769.672	409.651
ZNF91	2729.26	5242.4	3881.06	3115.36	2266.53	2200.75	3032.5	10130.9	1127.82	1117.37	848.067	642.191	1687.59	1065.87	1524.04	1301.71	3164.92	483.577	1565.11	6541.62	1883.07	661.838	5123.89	3747.14	5732.84	5739.73	4720.76	1773.94	3494.85	3424.34	3466.97	1697.04	4426.04	1325.37	1065.46	1089.26	1428.19	1502.3	551.109	1179.5	394.541	1011.46	976.653	1043.13	1338.48	939.073	1210.65	490.419	1572.37
RPH3AL	268.878	134.407	157.014	219.831	234.184	152.133	189.089	308.553	60.6156	113.322	144.452	51.6786	120.529	71.1128	89.8149	49.8628	335.341	51.4992	37.8839	191.595	149.916	57.4067	202.385	118.018	86.9777	155.848	115.994	188.98	194.936	160.846	102.217	180.871	132.042	61.9199	71.6706	92.7404	201.182	87.8425	113.733	92.6572	86.0947	72.6383	115.105	91.5033	169.967	98.7166	326.864	204.306	131.323
PLBD1	7904.85	3331.89	9988.54	6409.24	5478.46	3402.18	3451.83	4100.57	88.75	302.752	815.205	151.67	243.33	314.524	498.867	332.283	1841.8	179.008	12643.2	2757.7	11629.3	3626.12	7798.95	4958.5	1460.8	3423.55	1870.48	7148.02	3967.93	4366.34	895.072	4061.3	1692.19	270.715	803.723	944.458	4422.98	3027.19	761.832	349.535	555.626	964.782	936.268	1186.68	2080.41	2865.49	3404.34	2164.08	1311.82
HSD17B11	741.553	1481.38	354.821	649.125	786.077	1027.27	2067.07	1048.04	2905.53	2564.08	3689.86	4403.35	2118.66	3885.66	2256.82	2077.15	1289.6	4471.74	892.043	556.353	455.613	333.211	657.921	441.206	955.467	355.55	640.795	557.172	1115.54	668.831	862.245	892.117	773.355	852.936	3729.61	3015.93	3216.32	1468.61	3805.5	1749.33	3158.74	2867.5	2387.96	2922.39	2313.19	3818.87	2127.32	5515.94	2416.05
DLK2	540.581	485.693	469.885	501.761	200.833	444.78	231.04	591.773	61.9246	135.42	57.8159	51.3602	58.0938	63.421	52.4081	130.314	713.121	382.99	421.212	557.822	427.033	737.073	497.298	446.427	357.905	310.397	151.671	400.813	332.79	724.473	384.928	345.324	416.467	377.648	31.9364	66.5667	222.165	242.535	170.76	197.53	501.257	105.004	71.4761	216.603	215.111	97.1771	207.971	176.749	230.715
TPX2	1171.11	572.612	892.257	1354.33	876.274	534.247	811.873	697.065	2984.92	3254.43	2893.62	1466.53	4423.93	3331.15	2881.17	3440.17	349.23	2999.15	1149.45	768.492	1143.54	2702.76	1074.17	1149.77	687.228	1073.05	927.105	1261.46	964.298	1267.01	924.93	1192.52	616.252	1359.77	2445.6	2377.7	1181.18	2152.36	3078.48	3317.15	2934.66	2346.73	2130.78	2230	695.926	485.692	514.83	758.219	477.286
NMRK1	1580.6	1473.29	1703.89	1183.77	3430.84	1943.31	1785.6	3535.08	547.987	630.738	858.049	244.534	307.757	458.212	786.236	544.858	3593.44	837.083	2323.23	2027.78	1296.17	1905.14	1496.79	796.718	509.83	1082.09	748.719	1732.7	911.474	858.59	531.294	1109.12	829.55	418.109	693.489	528.388	2113.65	569.379	540.138	695.173	855.229	1291.55	1223.7	1423.03	1394.47	2387.15	1866.25	542.429	2025.64
SASH1	3531.53	2398.46	4091.84	3539.49	5920.57	4627.73	7641.29	5684.76	1883.19	1777.86	2033.16	2153.32	1723.29	1947.69	2503.1	2359.77	6700.54	2031.22	5140.34	3425	6586.83	4550.73	5564.76	1990.77	5551.5	3556.39	2422.24	4618.08	4950.58	2980.18	3046.52	1939.45	2452.51	1924.55	1502.38	2494.4	4740.13	2506.43	2582.19	2487.75	1525.01	3107.61	3062.4	2668.92	3840.03	3349.86	4380.19	5918.72	4248.76
LPHN3	422.21	357.14	242.352	483.138	64.659	211.903	99.8854	1440.92	31.2925	72.8428	35.8003	17.0419	91.5493	13.4092	14.3898	72.1425	198.867	27.7691	143.719	1379.88	150.448	10.1969	759.845	2455.67	3291.47	2063.98	1550.55	699.192	2077.7	1797.91	3507.33	1620.69	6828.22	2677.62	107.561	104.092	102.464	15.0033	21.1539	110.162	20.5544	80.1689	6.46969	31.7582	123.292	93.2361	167.499	141.299	206.247
ANXA5	4052.7	5808.21	3892.03	5081.97	5157.08	4117.31	8926.76	5968.34	14498.5	14179.7	19908.5	17697.2	18273.5	17122.9	19338.6	19683.2	4140.71	17601	7516.52	5390.1	3392.68	6817.85	4206.09	5406.71	5464.02	4742.19	5816.19	6328.27	5587.2	5989.58	6194.82	7896.59	6342.59	8969.07	19220.9	14255.9	10253.5	18931.1	9524.63	17218	15036.4	15084.2	12152.7	14067.5	14798.2	18636.6	12869.2	20524.4	12081.8
E2F3	923.141	1325.55	726.724	590.825	781.082	538.297	476.897	482.941	1420.9	1256.01	1455.71	2309.7	1265.98	1257.82	1015.52	1370.77	301.582	2523.32	614.954	1066.91	397.16	912.351	686.08	1210.86	1973.02	1056.35	1303.89	975.161	1285.87	1215.46	3138.02	890.315	542.972	1546.89	2166.3	1456.98	852.825	1315.4	1210.86	1807.23	3784.08	1912.41	2066.81	2020.6	974.279	1342.2	1058.53	2270.68	1260.58
EIF2B2	1155.18	834.261	1702.44	1022.59	1412.3	929.355	885.885	893.098	2092.62	1976.35	1471.36	3034.65	2447.21	2681.5	2641.84	2859.59	792.385	2189.26	1574.91	953.862	1316.04	1123.09	1131.8	863.728	785.661	969.965	739.421	1242.84	935.406	984.452	1051.59	1375.38	788.503	1452.55	2658.64	1871.48	1422.7	1735.48	2184.01	3592.89	2185.57	2800.9	2447.54	1969.86	1210.61	1769.59	1176.05	3017.72	1157.24
TMPRSS11E	189.403	92.3465	428.387	66.5374	183.675	184.616	96.671	1999.96	13.3694	10.2369	36.2783	58.1464	8.20726	8.26314	28.3883	22.5567	63.0789	25.2087	661.407	430.16	358.626	56.7782	1294.53	441.611	63.2549	83.2289	89.2578	363.538	489.132	153.194	85.9835	226.838	85.0412	34.8691	10.7059	15.8947	87.4827	9.84256	51.2026	38.8683	11.3691	199.549	25.8985	49.6718	113.681	17.5064	314.262	303.224	284.052
AP3D1	2428.79	2479.92	3041.61	2932.33	2778.11	2584.23	1822.16	2401.54	6168.61	5460.17	3101.27	2022.18	7811.61	3749.51	4688.61	4091.74	2378.91	3036.04	2823.6	2497.14	1771.97	2650.47	2756.86	2999.24	2856.87	2769.15	3296.37	3561	2711.66	2974.45	2404.36	3422.53	2810.24	3182	4087.29	5079.63	2282	4429.75	2684.72	3865.63	3663.54	3265.77	4734.06	3376.71	2884.86	3011.85	2591.69	2790.01	2884.15
TST	1540.88	1177.74	2182.88	1128.02	1754.83	1704.6	935.273	5627.22	936.503	809.268	684.287	206.822	1525.43	580.372	2442.28	2110.48	577.546	1602.62	2300.33	3043.12	2295.71	678.976	3633.67	2265.42	586.661	1033.82	948.009	2783.07	1512.17	1263.94	449.74	1283.88	997.831	532.685	165.283	651.474	1642.98	362.776	702.429	2082.32	1861.07	1240.3	528.035	517.394	1043.25	1125.7	1283.67	783.882	863.035
TMEM127	1735.63	1319.37	1420.79	1585.68	1951.28	2255.44	2178.82	2031.07	652.628	985.499	1384.97	1953.3	1110.13	994.575	1744.03	1972.47	1326.65	979.512	1761.51	1223.17	2471.03	1347.16	2215.05	1478.36	1551.94	1303.24	1221.5	1976.05	1508.21	1541.88	1263.26	1775.41	1365.36	1541.22	1186.19	1185.93	1607.46	1034.2	630.725	1734.94	1296.9	1071.4	1506.26	1186.02	2394.46	2018.39	2802.09	2424.08	1883.9
SLK	3907.37	3626.47	5347.63	3579.42	4734.48	3818.04	4640.91	3754.51	1450.64	1158.85	1529.99	3454.78	978.314	1003.08	1085.94	833.568	3511.13	1211.97	6267.97	3741.27	6800.46	4440.08	4993.32	3111.49	2739.23	3306.82	2200.23	4334.1	3518.94	3228.18	2555.65	2513.81	2503.73	1891.82	1186.33	1029.15	3120.63	915.61	2102.02	830.039	962.62	1162.93	1800.41	1564.48	1782.23	1728.34	2260.17	1927.32	2262.55
KIF14	441.951	175.715	219.868	177.615	211.968	228.217	115.975	158.306	1229.31	1175	657.742	805.103	1303.4	1168.38	607.258	829.896	145.06	1169.37	333.415	306.43	237.677	874.516	230.722	372.909	177.391	330.063	374.092	448.158	254.246	362.875	372.756	279.005	309.164	569.496	607.865	630.789	509.766	566.025	960.849	733.588	736.32	1945.99	771.189	784.545	310.03	250.231	322.051	868.776	241.917
RAB5A	8900.66	5201.73	11680.6	6654.08	8114.25	7419.72	6822.62	10058.4	3231.9	2908.94	4275.97	4796.63	2089.92	2892.78	3409.49	3503.27	6246.77	3763.11	10908.2	7436.92	14326	6422.46	11583.7	9208.47	8179.63	8033.32	6275.93	12040.2	8810.06	9555.42	7208.32	7562.21	6845.65	5747.74	6074.84	7002.95	9140.66	4648.02	5015.51	2605.82	4077.48	5286.16	6774.6	6353.27	6306.94	8326.86	6383.15	12021.5	6354.23
BC069804	242.245	224.331	255.421	183.578	170.14	242.355	382.197	210.485	4.80851	56.9084	43.1115	6.4933	66.7834	24.5546	65.6899	83.0525	333.551	18.79	137.94	234.683	163.077	90.6579	264.907	148.02	181.341	239.96	218.25	208.935	234.871	226.296	231.783	200.71	551.579	135.883	116.317	134.24	234.96	89.2428	210.407	66.8234	40.3915	132.764	95.7604	228.633	417.695	130.691	308.399	159.165	175.607
HNRNPC	5314.55	5370.3	8304.13	8503.01	6281.79	4355.05	4329.04	5158.22	9276.78	10299.5	10184.1	10815.4	2590.81	10524.5	7748.32	8485.51	5701.38	12283.5	6414.74	6777.8	6234.81	8181.99	7518.85	7098.48	6831.92	6904.81	6201.11	6326.59	5694.35	5809.53	6511.44	7495.2	5125.49	8520.79	10947.4	8198.45	6962.33	9010.24	7760.6	8448.17	9686.72	6995.09	6873.91	8245.12	3888.33	3095.31	4298.98	2993.45	4779.7
EGFR	4038.96	2757.82	3336.71	4812.19	5307.97	4817.21	3832.5	3608.76	44.3741	135.407	548.25	239.055	251.53	216.366	100.052	248.946	9157.8	161.815	2917.07	6899.65	4339.38	8189.25	4036.81	6236.76	6989.62	6301.51	7243.75	3286.37	5406.98	5674.65	7632.92	4154.61	7521.98	4016.51	123.433	255.378	2652.64	249.319	381.301	234.938	299.457	332.74	210.782	738.205	2132.09	639.896	1971.46	617.976	1044.62
ZBTB7B	1065.72	821.1	1237.8	1225.28	971.971	1012.84	667.459	1274.83	195.244	55.6249	222.31	35.8528	164.133	230.167	45.6825	34.2273	1622.35	327.352	532.724	934.624	2331.59	982.361	936.701	816.141	233.569	674.755	539.171	1249.9	659.113	613.17	283.64	1189.01	460.077	198.991	61.1346	136.216	206.202	30.7449	41.7113	29.3408	81.7525	124.842	62.4765	34.1998	105.181	44.4949	219.994	123.427	194.803
TPP1	1807.58	3196.6	2128.67	2831.04	2975.74	1963.21	2969.46	2072.6	11763.9	12335.8	11003.4	9640.98	5762.38	10689.7	6754.28	5551.26	2667.37	6268.11	1886.45	2355.3	1407.72	1681.83	1944.9	2687.61	2135.23	2254.43	2951.22	2842.57	2710.13	2315.69	2280.67	3432.99	2366.09	3014.43	11885.1	9403.84	7044.75	13354.3	4035.25	6169.67	10079.9	6032.21	8923.42	6998.88	6948.4	8266.52	6153.67	10091.3	5849.35
C14orf169	863.427	1119.37	794.542	1237.84	935.599	835.952	642.327	623.414	1227.71	1250.01	1647.31	1772.15	1275.33	1379.46	941.645	1214.17	659.31	1647.07	824.99	967.991	704.255	1046.72	831.568	1310.92	1370.56	1217.71	1468.2	1243.2	860.464	1558.47	1690.81	1160.9	1166.21	2328.19	1431.48	1967.11	732.01	1489.76	1108.02	1584.83	2861.33	2226.68	1655.03	1992.91	1010.61	1077.98	1492.02	3244.49	1268.48
CCNB1	2149.56	1031.78	1541.23	1973.38	1523.58	678.115	594.751	744.388	2400.12	2429.27	2315.21	4605.55	2907.91	2531.77	2450.11	2606.13	258.309	3607.87	2820.74	1321.18	1143.99	5512.7	2168.96	1367.95	517.564	1288.95	950.164	1404.34	738.73	1230.75	1075.96	1027.84	595.604	2237.67	1513.3	1567.42	1408.36	927.088	1901.25	1599.64	1818.8	1328.21	2092.57	2191.75	621.728	618.887	531.07	1654.55	529.685
PPP2R3C	882.531	981.501	757.855	978.661	732.887	782.468	1313.09	779.393	1947.36	1624.09	1726.74	2621.24	1245.57	1684.48	2360.83	2453.73	672.092	2359.22	1235.99	963.513	906.973	1592.66	989.181	648.798	547.161	551.179	823.474	657.482	719.315	647.561	684.449	709.47	646.876	750.347	1266.72	1193.32	1063.74	1214.44	1345.81	1400.6	1471.18	2177.57	1455.36	1429.34	1061.55	968.713	1197.19	2456.82	1354.37
HMGCS1	3269.36	2899.35	5172.31	2323.94	3679.21	3551.8	2448.93	22254.5	2558.65	3562.21	1042.66	5851.99	1025.87	3446.18	727.243	1170.94	2460.86	638.388	3720.56	6571.88	9628.85	2007.94	11371.1	2547.41	2136.05	1522.92	1377.82	3851.49	1974.35	2725.24	1246.54	1549.14	1775.59	1331.98	429.116	462.111	2254.2	710.684	393.904	536.348	659.207	683.351	569.423	749.221	1273.11	722.235	3257.43	3248.26	3587.38
TJP3	81.7936	40.2765	95.0402	40.7238	174.614	153.248	76.4721	191.491	54.1978	28.7241	43.0124	86.754	46.8806	139.7	63.3827	98.0915	164.729	45.5968	66.2776	107.489	167.182	74.6645	109.557	67.5914	31.8588	39.6986	23.0577	102.163	16.4326	98.9417	15.1133	108.94	32.2415	16.4705	82.8082	35.5968	82.1459	82.1186	81.139	86.3513	82.9827	51.1326	35.1591	58.9057	74.8071	180.795	192.526	109.792	14.97
CHAD	35.6711	23.6808	5.10462	25.8546	104.155	68.4345	37.0892	26.8372	12.5113	14.0697	12.4852	66.7052	10.6733	23.6068	9.75273	6.52326	79.9368	114.925	6.86783	71.1993	47.4228	27.352	120.002	16.2	16.8061	9.64409	24.2158	44.661	31.7148	17.0122	11.8938	14.2798	12.7461	12.6591	15.0862	10.9066	21.6789	23.4606	15.7262	17.6739	195.525	53.8345	27.6105	18.1002	17.2826	48.7579	22.2032	41.9278	22.2714
SRM	1693.88	1785.64	1938.37	2387.47	1895.8	1345.97	1002.43	1245.63	3494.49	4059.49	2510.57	171.277	3691.84	3381.1	4279.5	4587.02	960.776	4097.92	1407.39	2144.16	1793.3	2848.26	2001.76	1372.63	1084.2	1261.44	1147.78	1432.47	1191.11	1228.97	1403.47	1719.71	1102.31	1858.17	3536.9	3535.58	891.979	3001.01	2340.91	3482.2	3789.89	1881.1	3508.55	2108.78	1442.78	2065.37	1765.4	442	1749.47
SAV1	2710.18	2817.33	2333.5	2023.34	2108.22	2607.92	3579.12	2631.56	1154.34	1156.15	1271.8	361.723	1120.98	932.814	1006.54	817.373	2461.78	1083.13	2006.12	4477.93	2252.49	1976.98	1964.71	1856.22	2339.98	2014.56	2788.85	773.068	1893.36	2589.09	2543.21	861.207	2506.44	1706.55	756.053	579.225	1180.09	689.79	788.96	781.182	585.726	1051.8	1017.87	900.44	1365.06	917.172	781.34	333.913	628.603
ARHGEF12	5478.25	4427.41	4784.77	5668.06	6059.53	6116.56	5947.05	5434.98	1506.85	1366.98	1946.39	1840.93	704.051	1049.37	3203.93	4244.95	5494.53	1275	4722.04	4343.25	6553.67	4495.24	3922.11	3321.4	4480.68	4058.66	3631.17	6004.39	3964.02	3586.27	3471.49	3962.99	4319.64	3789.42	3033.97	2905.46	3625.36	2173.7	2320.5	3411.94	1629.35	2004.29	3329.21	1739.9	3265.41	2836.87	4070.69	4901.64	3077.47
SPAG5	670.436	422.185	327.017	498.533	317.769	229.442	232.163	178.64	1342.19	1408.82	693.573	832.053	1578.25	1120	757.228	745.951	184.001	642.013	334.803	492.738	168.802	474.904	411.673	496.404	489.337	416.555	597.228	548.164	339.316	496.031	542.222	413.667	294.738	802.465	594.844	654.713	479.56	777.866	1318.6	722.061	636.594	1320.2	1005.4	674.834	436.172	233.594	309.492	710.807	442.925
PRDX4	3976.17	4484.96	3952.29	5107.18	4092.77	2853.59	4379.12	2460.24	11618.7	8949.93	10765.2	10810.2	14136.2	8570.13	9548.4	10858.1	1881.68	17987.4	5941.59	3553.8	2817.95	5790.04	3163.78	3117.37	3835.74	2630.57	3951.3	3483.22	2814.47	3571.66	4909.46	4462.97	1910.82	4026.77	6243.9	9105.88	4372.13	3583.75	6030.33	8491.87	12759.1	8440.82	14649.1	4812.01	6639.73	7546.55	4595.43	6034.52	5348.2
ASAP3	1123.44	872.676	1289.05	1401.04	1472.44	1467.47	917.453	877.897	116.9	177.43	134.455	17.8831	165.799	191.785	1160.87	1447.72	1707.62	255.487	1030	1235.03	1770.11	405.534	1722.49	933.76	822.28	1042.37	1196.46	1224.69	1590.57	1127.64	862.476	1437.36	1026.1	463.423	71.9167	133.454	843.903	318.834	260.689	1880.31	219.93	283.809	52.4486	95.5275	644.521	206.501	765.616	87.4497	511.213
MRPL17	1548.33	1125.72	1513.27	1638.88	1501.64	867.628	935.4	972.857	2599.63	2676.07	2159.39	3281.97	4121.83	2150.61	2279.81	2156.2	746.91	2989.35	1577.19	1558.12	1332.33	1693	1456.1	1334.39	799.831	807.125	1114.5	1190.49	759.562	977.663	847.267	961.886	611.775	1389.17	2256.03	2161.02	1516.27	2084.26	1884.75	2325.42	2358.91	1466.43	2332.19	2089.71	1164.78	1424.22	1266.78	2291.11	1310.22
EXT1	1572.04	2063.63	1816.33	2015.4	2607.86	1535.37	1543.15	1401.2	852.672	841.8	734.236	894.35	848.047	1046.38	835.625	998.968	1595.1	1540.24	1101.48	1907.7	1715.4	1096.2	1741.11	1981.92	1768.57	1680.75	2006.45	1172.22	1325.71	2283.74	1362.81	1234.41	1838.56	2531.17	333.803	877.374	1199.57	1143.2	760.097	712.683	1350.81	688.247	627.635	565.305	1130.79	1309.4	930.058	770.572	1095.84
CALU	1760.08	2093.69	1550.39	1700.73	1484.21	1460.02	3204.44	1527.46	12404.2	9063.37	10982.1	6584.7	4121.3	9327.98	9179.45	8723.01	924.008	19217.1	1682.9	2068.14	1271.13	2977.08	1561.02	1808.93	2295.3	1796.17	2071.34	1988.54	1814.95	1708.54	1723.85	3711.6	2031.33	3855.55	8799.13	15826.6	4247.23	9736.99	10766.3	8282.76	18043.6	6526.94	14727.1	3456.9	4696.78	5039.71	3170.71	4383.19	5145.33
PTTG1	3402.11	2230.36	3363.3	3965	2765.3	1996.29	1312.64	2207.31	7077.44	7313.92	5669.11	8064.95	6256.45	5292.19	8032.47	7751.05	920.274	8476.65	4323.84	2701.88	2438.68	8578.4	4236.18	3102.88	1588.88	2666.42	1869.88	4254.27	1679.37	2615.61	1653.43	2694.25	1520.24	3352.59	8499.94	3222.96	2867.19	6013.86	4211.3	6089.01	5741.6	4971.36	11879.1	4571.31	2658.01	4219.39	2620.08	7541.64	2727.64
LOC101928589	983.401	600.867	582.427	805.645	1357.3	924.527	1157.84	2825.36	1477.58	1811.09	1934.43	456.151	1148.35	1533.93	1792.42	2174.66	1283.16	1954.63	685.084	1139.22	1206.2	836.729	1462.83	1674.72	1449.91	1350.41	1143.93	2128.22	1367.08	1450.25	1247.26	1959.45	1151.61	1091	1505.89	1922.66	1267.37	839.943	837.615	2930.73	3300.33	1857.74	1282.94	1184.56	1233.54	1730.79	1814.06	809.556	1878.2
KATNB1	2564.88	1786.77	2178.4	1606.62	2062.87	2065.36	1252.06	2646.76	1375.98	1165.32	1119.43	1236.36	2783.66	1807.63	1190.42	835.417	1246.77	984.538	1550.2	2035.32	3498.82	1966.55	2574.3	1962.45	1075.27	1747.91	1713.91	3088.46	1803.19	2679.88	1521.26	1609.17	1851.95	1451.14	1129.99	1318.6	952.06	779.98	817.474	966.475	830.221	1897.48	1274.57	1221.88	1038.78	1169.64	1358.88	1639.48	982.928
RAB29	519.804	759.424	572.742	600.039	678.439	701.688	1078.78	590.227	1292.89	1585.41	1863.19	2603.81	1425.3	2462.05	968.242	1374.57	635.401	1165.82	727.826	647.905	579.418	448.621	549.467	682.186	905.316	580.938	749.562	767.279	671.055	614.511	654.608	869.461	500.323	783.155	1928.03	2286.88	1413.82	1463.5	983.258	1423.55	1089.61	1468.91	1858.84	1575.44	1829.97	1767.92	2103.14	2028.1	2141.65
BAG1	1762.01	1775.48	2359.94	2695.96	2175.38	2470.37	1918.6	2294.13	1473.65	2035.12	1492.65	1277.38	3170.79	1670.99	581.448	590.408	2103.38	1885.88	2582.66	2817.69	3048.03	3996.61	2128.36	1789.93	1351.05	1470.48	1631.37	2576.89	1393.01	1609.59	1535.7	2223.6	1572.72	1251.16	2277.21	1152.21	1599.88	976.765	1045.65	954.138	1986.75	932.073	2487.06	1544	1535.84	2233.67	2005.33	675.843	1369.1
KCNC2	139.832	60.8418	92.5678	10.6223	113.226	141.228	40.5222	11.4393	15.3784	17.7291	12.0983	20.8811	63.8322	15.5253	12.3865	40.8016	56.6716	123.829	40.7975	13.8504	87.2735	65.5211	22.0081	78.9435	43.9057	24.9619	15.6499	71.0812	11.53	25.6301	12.2216	22.5405	12.2193	24.5789	32.6253	91.9419	51.5702	51.4771	51.7031	139.628	86.8583	13.89	9.13444	23.4006	96.7394	88.7814	79.6202	95.5419	18.2424
VAMP8	9287.08	6350.93	7975.78	9001.63	8322.88	10915.9	5324.45	12179.3	249.22	818.89	1459.6	176.858	1098.38	772.069	1401.95	698.137	6728.54	6683.11	10611.5	6123.74	7493.49	7890.63	10304.3	5738.46	2822.56	5331.47	4599.93	11010.4	7027.77	6320.18	2414.42	5705.85	3320.23	2982.8	4133.24	4812.61	9528.66	2276.49	1061.88	1113.13	6796.32	1366.18	3222.9	6050.12	4501.86	7569.47	4617.44	1201.51	4156.45
TRPV6	137.765	132.986	91.7106	232.642	120.472	299.167	84.9266	84.4568	15.3116	101.128	12.9038	42.688	119.112	93.9163	34.8782	37.094	247.165	32.8778	120.417	131.673	183.243	19.8318	188.31	188.188	149.648	160.958	106.667	129.675	35.9998	254.246	71.979	135.611	94.6229	71.5209	117.624	80.5645	199.521	102.653	162.458	111.636	38.6434	86.5344	55.863	21.6426	166.979	109.088	106.358	142.205	78.3761
MBD2	4910.07	4431.3	5301.34	5250.48	6397.12	4912.12	4410.42	4265.75	1778.91	1640.59	2435.19	4880.22	2202.07	2260.11	2400.34	2347.06	3912.29	1255.36	5514.4	6059.24	7487.73	5008.46	5458.69	2744.74	1964.99	2771.31	2640.67	4375.84	2843.23	2815.67	1829.21	3153.28	2366.72	2479.9	3767.13	2447.55	2795.59	1133.78	1010.23	1785.27	965.313	1846.84	2406.89	2451.18	2578.64	2652.67	2922.35	2926.62	2782.37
C19orf10	1327.24	1818.55	1625.36	1814.65	1447.72	1483.11	1413.3	2139.55	2783.37	3181.06	3797.33	936.508	5505.72	2965.28	3290.41	3545.65	1003.72	4397.77	2052.98	932.167	1072.97	1877.49	1793.02	1467.76	1426.87	1560.37	1483.02	1974.61	1428.19	1519.76	1560.3	1572.97	1207.14	2010.08	3911.12	3651.21	2323.1	3238.29	3006.06	3618.95	5561.66	2533.77	3969.23	3043.3	2593.71	2669.72	2396.13	838.675	2616.64
SMAP1	3661.19	3016.73	4233.28	3194.93	4105.43	2813.46	3032.35	3434.71	1102.48	950.622	1361.61	2729.54	1370.12	1020.68	1036.24	972.587	2044.33	790.261	4874.87	3075.54	4995.09	4368	4486.49	3222.63	3670.5	2771.7	1812.02	4715.07	3076.94	2788.06	2857.93	3685.7	1950.53	3025.32	2305.23	2298.03	2432.85	804.774	607.981	743.298	724.351	1336.95	1391.47	1742.97	1920.73	1563.04	1678.86	1988.43	2041.93
CARD14	473.725	335.731	830.426	424.637	801.179	212.273	444.795	597.051	201.431	171.118	273.068	48.6179	657.824	427.84	248.58	182.875	721.969	83.4707	491.242	391.091	934.519	250.887	729.763	610.429	184.243	352.908	233.463	638.023	484.289	451.781	121.823	425.459	320.941	74.3538	57.7419	66.5977	281.548	212.208	42.6962	245.23	92.2536	298.583	70.4554	112.984	79.7298	195.144	279.548	219.352	91.4115
ADSL	2124.15	2643.26	2109.49	2217.25	2040.57	2096.92	1534.45	1700.62	5788.09	3636.58	4102.42	4231.04	4355.67	5067.22	4608.11	4411.84	1510.71	6095.95	2400.39	2055.59	1542.73	3260.76	2041.82	2033.33	2337.51	2156.08	2283.14	2471.43	1872.22	2288.01	3044.42	2172.11	1691.76	3064.96	3823.18	2348.54	2508.52	5030.44	4620.32	4563.05	4901.28	5201.85	4610.34	4481.04	2265.67	3308.83	2757.44	2736.26	2759.21
KIAA1324	138.846	210.475	29.2925	124.032	17.6217	36.1391	202.974	271.901	26.0288	37.739	115.743	120.326	43.942	46.9496	30.7714	46.6669	129.804	50.3039	24.0835	28.2805	19.166	30.4128	12.4191	204.79	169.937	33.1228	217.744	23.7641	103.48	398.642	144.19	417.236	680.838	116.48	54.3274	48.0833	112.151	52.3945	137.058	119.428	45.3459	49.491	69.548	146.812	218.91	246.645	471.681	147.91	375.061
RAI2	238.148	369.103	229.405	236.431	213.454	344.802	457.919	325.818	80.8283	122.212	218.254	171.603	134.67	95.9184	152.113	53.5714	724.336	60.6017	188.542	143.948	159.116	92.613	264.587	296.744	187.552	192.766	547.273	382.026	314.474	315.63	405.586	352.593	268.682	356.314	139.974	265.888	592.008	105.725	230.337	58.1451	108.482	104.279	113.689	318.953	945.289	465.185	1665.73	283.07	1152.65
IFNAR2	484.279	714.475	671.654	758.036	444.544	456.178	595.628	340.801	768.069	563.553	765.831	743.584	568.135	575.069	842.837	732.632	243.985	1682.9	963.093	501.969	298.664	796.882	352.058	587.901	413.344	333.598	436.398	429.289	434.467	417.08	640.973	536.442	616.241	1184.09	538	777.888	784.7	910.538	805.116	555.165	878.286	629.261	874.295	957.795	845.728	1341.22	881.832	1159.67	1066.69
ABCC3	197.001	7.83507	134.521	166.022	281.075	82.1211	185.324	249.95	28.9635	86.9673	87.2294	31.1561	58.7675	97.3914	191.4	203.95	317.567	46.0503	170.968	216.647	411.236	308.742	245.434	243.347	107.857	113.823	178.681	458.983	189.788	204.959	15.8412	192.131	54.3773	155.339	43.513	229.263	325.722	50.8347	76.2605	61.8806	140.832	42.5041	98.9549	200.811	193.542	58.6466	237.166	241.858	83.3748
FUT2	1145.29	541.333	1430.53	1261.97	1361.46	593.655	495.055	353.664	168.717	204.644	335.453	145.136	211.176	210.969	60.9891	191.645	471.462	270.844	1517.99	680.186	1349.64	913.633	717.584	850.436	363.005	380.902	315.679	710.078	815.632	779.728	258.375	511.769	475.268	160.18	291.355	270.154	675.301	226.975	191.771	210.78	223.686	351.819	345.62	436.473	305.36	431.293	576.446	647.418	404.075
PTPRJ	553.819	947.261	494.99	523.6	645.604	793.24	1141.59	920.139	4826.55	3934.51	3001.77	2845.91	2552.97	2915.21	2419.77	2680.27	1073.22	4581.4	486.41	320.536	285.338	608.713	413.919	565.519	505.259	416.947	591.383	304.165	771.853	396.965	559.302	787.229	338.836	505.97	2156.35	2023.07	1166.4	2681.49	1812.59	2065.91	4458.02	1808.36	2697.49	3318.61	1013.63	2796.44	1249.56	1435.36	1759.13
PTTG1IP	4557.96	5643.91	4427.02	5245.39	4624.57	4384.84	5624.84	6533.54	15305.9	13878.8	12668.2	10947.7	15579.9	12471.2	18561.2	15295.2	4723.16	19932.3	5085.07	6673.47	4172.09	5920.77	4022.08	3886.77	3931.21	3300.8	4039.28	3235	4920.3	3754.1	6473.61	5658.59	6243.64	8005.97	10193.8	8820.3	7282.04	8908.87	6606.12	15604.1	15629.7	15636	10374.5	8595.21	7822.73	14662	6719.64	33487.9	9489.21
DKFZP586I1420	1032.6	1151.52	1134.53	1480.06	1573.06	1701.72	2118.45	1391.9	751.637	481.223	509.823	363.508	608.734	664.75	811.738	747.997	1668.3	639.443	996.079	2898.79	1767.09	1524.21	1444.71	1373.51	1955.08	1870.3	1711.1	1498.6	1262.25	1461.16	1037.62	1344.94	1158.11	878.686	1299.56	929.825	1528.94	666.678	1004.19	875.874	1046.32	1153.39	1062.7	1399.76	1765.15	1985.97	1835.88	623.164	1825.63
AP1M2	493.898	457.628	634.149	449.752	699.081	635.464	276.409	552.79	20.516	39.9519	120.064	68.8719	75.888	38.8505	31.829	56.184	527.023	38.3674	491.816	470.626	689.396	608.777	695.896	739.776	462.081	636.378	584.646	886.225	602.077	650.201	672.998	1025.22	500.607	395.673	38.2263	141.004	399.451	86.0751	176.424	133.142	17.5472	171.38	52.0485	191.517	339.29	136.938	312.448	202.935	144.347
SLC14A1	7.48974	63.8907	33.1686	60.2528	17.3606	60.8306	123.292	46.7352	27.2708	62.3553	31.497	5.60865	3.33354	48.2462	54.7743	23.004	179.121	2.34498	16.008	3.42379	32.8115	27.9769	25.1932	5.15032	191.84	26.8076	66.0173	27.1196	40.4943	48.9963	31.8691	192.459	23.942	23.8102	8.70315	30.6339	38.9401	14.8853	35.4845	44.743	29.1986	17.2946	43.1759	149.416	103.178	39.1334	185.148	51.4867	13.0991
LGR4	2992.72	3115.25	2254.39	2447.86	1911.19	1533.72	2238.05	2710.58	825.204	661.071	701.689	1259.22	613.436	441.906	625.657	882.521	1791.8	581.782	1226.11	8447.52	2116.16	1743.6	1797.93	2592.47	4597.84	2998.9	3431.58	2410.19	2891.47	2833.92	3542.15	3100.54	3606.86	2797.51	776.383	386.3	800.868	313.606	264.692	368.555	409.671	346.015	629.38	393.988	1169.26	651.003	1082.37	799.042	1160.76
GLT8D1	1867.21	2374.34	1386.73	2021.35	1475.68	1500.75	2526.33	1406.41	2986.7	1610.3	3073.05	2721.13	2417.45	2600.32	1991.14	2805.99	1312.75	3644.54	1572.54	2139.4	1693.82	1841.29	1226.85	1680.32	2191.1	1822.6	2401.27	1957.97	1578.05	1704.85	1941.81	2384.58	2109.75	2671.21	2680.78	3880.51	2943.25	1681.66	3445.29	1174.52	3541.64	3110.48	2524.59	2655.3	4741.45	2926.5	3607.61	5124.01	3585.17
TOM1L2	703.868	641.537	677.071	923.134	1075.83	1320.41	907.067	812.331	483.472	520.146	691.932	254.924	612.125	463.582	529.975	521.222	1856.47	393.248	666.93	860.63	729.81	941.416	928.021	798.335	470.211	604.605	1065.2	941.454	944.507	875.901	538.664	1177.48	880.432	523.293	615.611	601.931	681	541.763	651.958	443.742	641.427	739.953	514.411	663.334	722.708	1015.28	978.12	823.264	724.939
BRD1	1401.21	1325.8	1203.49	1275.87	1573.21	1945.23	1772.87	1405.05	1509.01	1535.51	1351.09	1358.47	1810.13	1453.01	1261.87	1075.88	2399.71	1426.24	1035.39	1525.8	1778.74	728.476	1648.19	1513.05	1912.19	1707.22	1889.34	1787.4	1485.57	1614.42	1792.56	1433.1	1751.22	1817.38	973.429	1197.47	1139.41	1311	1838.7	1312.5	1471.35	1227.25	1052.75	1080.72	1304.13	1598.36	1719.31	1660.62	1478.94
RHOBTB2	65.6589	112.546	13.8485	77.2252	14.0323	260.293	113.18	49.9935	541.898	418.609	291.59	181.035	543.491	470.371	467.487	441.667	19.9088	210.566	22.7937	185.962	18.6435	176.187	24.1281	61.1411	266.366	126.842	124.506	17.4654	196.69	54.2462	179.438	172.232	184.839	211.823	86.8596	218.61	196.26	167.863	166.232	419.092	270.061	150.462	249.213	44.4575	118.376	88.8932	50.3413	213.16	237.054
ALX1	13.9901	121.278	18.5018	15.1814	131.358	160.298	57.127	15.602	2202.12	1211.36	1719.05	1519.54	1531.66	1888.57	1092.39	894.353	46.71	853.4	9.1512	31.6535	12.1782	16.4128	98.9244	19.0017	24.575	167.864	117.41	138.078	155.834	26.9592	160.313	27.21	27.2492	25.3533	843.698	841.196	34.6086	1088.42	1054.82	978.075	1342.85	1025.18	647.168	585.522	35.6062	1514.68	388.767	2209.42	222.737
CERS2	1392.15	1401.74	1116.34	1706.21	1141.73	1027.39	1408.75	814.839	5045.8	6721.27	4239.68	2516.29	4740.45	6803.61	3064.3	4063.45	1373.05	5971.49	1410.7	1828.47	668.097	2490.64	816.674	1284.52	2240.86	1963.46	1369.26	735.845	1649.44	1530.05	2743.72	2707.31	1971.98	2003.76	4030.48	4890.11	2353.05	3865.74	4202.28	2598.03	5711.84	4131.3	3992.95	2507.95	2309.01	3601.43	2942.32	1202.42	2491.42
B4GALT5	833.863	1213.86	735.307	1169.47	835.576	1472.65	1398.08	1663.51	4660.47	6325.06	4445.7	5592.37	3629.94	3949.46	4218.06	4890.68	810.182	2509.64	714.332	811.83	549.66	1049.87	661.486	986.862	1323.7	1002.74	1202.21	943.92	1065.55	1092.3	2298.6	1537.19	1780.04	1518.21	1917.26	1792.39	1174.84	5499.99	2678.11	3002.86	2643.48	2308.66	2440.64	1616.09	1447.98	1490.58	1578.34	4217.98	2466.02
SMAGP	1272.84	952.937	2149.21	1570.64	1695.7	1570.45	1085.49	1571.19	323.569	368.586	437.859	171.482	327.958	256.731	135.517	181.047	881.74	274.112	2228.07	1384.61	3126.75	1481.98	3438.03	1427.28	536.482	869.837	899.688	2349.82	1287.83	1537.81	754.854	1245.08	651.585	631.167	113.065	524.721	1130.47	489.765	462.71	148.176	105.381	442.968	295.984	527.952	955.936	634.54	1078.69	632.177	700.421
TP53AIP1	768.193	418.584	580.944	779.258	1234.03	526.183	392.965	814.923	266.325	387.869	227.774	140.577	343.28	335.194	172.506	274.256	829.031	324.394	688.722	1017.23	892.442	672.598	1239.27	511.947	339.001	450.427	378.56	814.659	439.479	559.395	400.966	579.811	355.411	411.523	168.78	145.881	390.256	135.726	230.427	232.245	220.059	154.189	257.898	200.798	315.705	196.399	310.391	363.704	298.778
TNNT2	136.213	240.857	89.268	173.242	276.158	93.7843	202.863	128.142	85.3234	82.2034	117.631	10.7622	123.322	103.673	7.99384	114.883	498.954	114.637	138.7	134.648	175.688	193.687	168.599	90.2249	167.182	128.02	168.737	155.722	114.508	116.654	89.8043	145.3	107.46	109.146	63.4701	121.558	251.649	18.4225	89.6278	89.7599	24.8132	39.4395	150.81	57.7814	157.231	121.893	137.592	74.1467	201.712
AKR1B1	1582.87	1986.51	1243.93	1866.38	956.357	1476.57	1538.33	1243.19	5928.41	5199.75	6262.96	4904.15	6439.61	7044.31	4786.16	6094.28	1394.35	860.048	1460.03	1013.19	1150.64	1662.77	1196.68	1353.28	1828.94	2056.94	3117.39	1543.23	1785.98	1759.53	1654.45	2155.51	2063.78	5260.4	5207.41	5658.5	2812.58	5329.29	6284.76	4069.5	1487.45	3277.54	6213.22	3021.83	5279.12	2997.15	3222.38	4127.07	3824.55
PTP4A2	7325.16	9510.28	8298.01	8229.27	8895.1	8650.26	7710.79	8330.33	13737.4	13270	11358	22396.8	9543.36	11914.9	11841.2	11570	5510.22	12890.6	8356.88	7179.31	6497.54	11533.4	8727.65	5955.11	5104.89	5244.09	6799.61	6805.57	5978.71	7550.21	6713.55	5424.58	5871.86	8589.3	11336.6	10217.2	8756.19	12217.4	8312.26	10027.7	9718.08	9574.56	10731	9099.18	8128.16	8544.89	6657.74	13006.5	8147.92
KLHDC2	2678.66	1931.23	2108.52	2833.08	2543.11	3102.7	3293.79	3135.22	3039.83	2302.85	2635.56	3253.97	3317.39	1462.03	2073.71	1881.13	3203.23	2299.35	2760.02	3501.83	2776.25	2402.42	2509.14	2512.55	2718.99	2517.98	3545.33	3077.34	2681.62	2435.83	4185.04	2533.45	2945.19	2871.74	2616.28	2548.26	2303.73	1981.2	3022.77	2053.67	2179.37	2575.63	2194.49	2065.12	3061.22	2675.4	3357.48	4424.53	3018.29
RNF114	2198.93	2862.37	2356.88	1943.98	2668.89	3273.06	2719.6	3072.93	3322.83	3031.57	4462.07	6948.26	7735.61	4395.98	5806.94	6267.82	2207.56	1639.09	2220.88	2319.92	1647.23	4462.93	2238.14	2117.4	2363.31	2067.62	2764.85	1958.48	1944.65	2204.61	2430.05	2124.1	2210.52	2387.31	2982.2	2002.39	2087.52	3702.95	3401.56	4462.47	1729.91	3083.15	3052.15	2135.62	2585.27	3560.41	2340.39	4427.92	2654.05
TMEM230	3684.46	4600.14	4429.62	5134.8	4033.14	3357.16	4798.62	2952.43	10529.3	8587.02	8990.9	15602.8	11934.4	11225.9	10308.4	11596.3	4848.07	15792.7	5609.13	5674.51	3260.87	4855.72	3080.57	3913.58	5067.42	4698.45	4426.7	3666.37	3673	4338.27	5877.01	4685.95	4471.86	4411.4	4812.61	7803.29	5782.51	12349.7	8626.97	6946.72	9512	9646.45	9046.67	7179.97	5869.92	6650.94	6869.84	10845.2	6471.84
DIRAS2	43.4772	39.1147	18.1519	178.243	77.5181	93.0499	73.4953	85.7654	6.69365	9.01437	20.4896	3.31446	8.92211	39.2236	23.8036	6.05413	49.3337	9.61287	55.9437	69.8455	28.1838	6.70556	50.1619	135.073	199.134	82.5158	269.8	24.0793	97.2816	176.537	180.752	131.754	51.306	54.1855	18.2647	2.96962	67.416	12.1699	8.23898	62.4518	19.2684	19.8064	32.3672	70.7253	44.7296	27.8309	91.0019	20.4001	59.9553
PPCDC	193.124	253.227	233.165	199.68	242.89	313.862	245.009	173.642	361.792	523.194	446.184	232.391	571.991	662.445	388.626	445.655	275.276	544.828	246.253	356.484	233.921	300.997	296.673	253.066	188.343	338.188	380.033	358.713	296.625	272.243	126.391	258.224	193.304	257.464	510.795	402.239	499.042	769.474	470.15	578.065	652.874	577.667	416.564	263.344	371.35	461.78	266.715	281.209	392.516
FOXN2	1111.27	1297.54	956.071	1016.82	1027.15	1241.98	1375.02	941.802	1408.01	1068.75	1480.5	4916.27	840.88	1693.57	2631.8	2525.15	1109.8	1159.82	1743.32	866.119	1068.42	1601.66	826.371	935.55	777.605	936.927	632.867	881.056	729.76	784.197	816.517	914.776	784.41	1009.21	2988.54	2815.84	1552.52	3316.29	2247.28	2786.91	1605.76	2547.69	2173.69	2978.47	1663.27	2166.09	1584.65	3086.02	2588.51
BCL2L2	5754.98	4375.44	4559.69	5844.19	4534.59	4523.16	3716.09	4031.34	3585.12	4294.72	3468.86	2458.28	7260.91	4031.2	3579.68	3531.08	3107.32	3818.71	3926.37	5214.95	4925.58	5985.49	4900.57	4551.56	4111.93	4670.93	5767.96	5243.45	4226.32	4716.44	4217.81	4283.65	4216.1	6056.69	4170.02	4340.05	2805.89	5991.71	4301.23	5499.87	4872.58	2691.49	3439.48	3852.71	3164.79	3229.09	2694.87	1751.56	2495.6
CTD-2269F5.1	144.193	111.385	93.2495	21.2891	40.2061	27.2945	18.6404	91.2627	83.7583	167.216	81.6008	119.316	43.0235	126.042	61.8098	166.063	87.4852	102.66	141.61	41.0738	25.6818	13.4925	18.0719	59.3922	159.605	163.783	44.0517	18.9407	48.1304	12.2077	106.381	89.3944	20.2734	62.7031	105.424	20.43	93.0245	80.9468	118.415	94.2738	73.1602	143.749	140.906	247.753	83.5968	196.056	132.333	258.692	130.782
TIMP1	2671.45	4417.34	2630.16	7203.01	3785.63	4237.59	6950.86	2765.28	7366.01	9064.85	15673.3	1372.26	11177.1	8759.29	23671.5	30764.2	5688.05	27011.4	3725.53	4477.83	1528.21	3060.93	2390.84	3426.54	2811.53	3199.43	4836.69	4817.67	4277.23	2015.98	9790.37	8344.56	3057.57	10500.9	15219.4	18683.2	17920.4	16657.2	15771.7	20542.7	20417.9	11807.9	15528.8	11224	14815.5	12740.2	8172.96	7482.22	13783.3
BID	785.058	976.841	827.547	1099.98	429.679	488.451	517.204	833.956	2155.48	1572.22	1392.37	2085.24	1586.76	1853.93	1167.25	948.249	342.166	1516.16	735.916	1063.35	545.635	692.346	787.843	619.789	979.718	614.491	1043.01	523.922	654.167	966.373	1037.98	641.159	875.195	1479.38	614.544	621.576	669.323	920.257	990.693	663.698	1064	688.632	909.935	1018.48	862.385	656.275	604.42	799.303	788.541
TBCB	1862.16	1916.47	1759.13	2390.36	2034.13	2250.74	1887.06	1288.59	3875.54	3832.92	2671.74	1723.79	5291.91	4129.69	4200.95	4579.5	1457.93	7357.43	2659.39	1914.96	1748.71	2439.96	1775.88	2530.38	2131.06	2197.69	3040.09	1925.13	2304.82	2332.37	2559.7	3504.86	2356.71	3289.64	3706.48	4293.59	2260.74	4281.09	2186.69	4838.21	7253.44	2848.54	4703.4	2448	2728.85	4063.79	2604.94	2083.5	2587.29
LOC102724788	252.212	278.907	275.607	631.002	497.525	655.444	336.545	483.192	93.1632	310.058	185.833	140.018	269.523	74.8259	179.122	214.285	1724.56	223.119	317.903	161.694	469.082	826.772	197.26	284.419	110.542	425.545	208.04	671.808	216.043	276.204	117.947	123.541	197.041	190.185	129.712	238.451	267.488	310.774	21.3656	222.359	225.433	129.189	50.2299	298.839	362.36	775.326	206.273	158.214	185.511
NUDT7	356.806	323.845	347.621	616.8	382.997	456.065	525.424	621.589	12.3704	44.5378	90.9752	83.165	17.5496	83.6903	207.838	200.295	560.277	20.4058	359.116	393.917	235.219	525.677	387.43	319.289	658.001	626.134	448.405	341.601	476.802	443.64	399.22	289.363	577.077	150.863	308.567	155.787	405.989	108.263	224.357	215.627	59.2729	353.745	161.817	181.729	374.429	65.9464	340.526	221.445	299.67
KIF13B	1073.82	581.898	892.404	773.985	876.483	1107.45	661.038	1157.9	907.791	750.285	985.485	388.13	1208.72	1042.1	573.683	513.645	1102.4	580.131	693.067	635.874	1390.41	568.942	1024.27	834.36	1016.33	1060.64	1070.86	1461.52	1101.42	1174.92	407.935	1067.97	650.636	379.548	333.642	552.49	501.729	697.689	743.913	728.726	921.35	714.821	784.912	389.529	711.056	794.823	1139.02	531.889	818.026
ESRP1	7052.87	4554.63	7829.93	6284.87	8542.09	7499.81	4787.71	7696.56	1536.46	1003.82	2300.98	1957.74	2334.54	1489.61	2237.57	2222.21	5690.75	1851.72	6226.77	6728.12	12315.3	4695.06	8131.08	6444.8	5529.06	5971.61	4999.02	7832.6	4958.05	6154.99	4713.8	4696.87	3955.14	2572.33	452.555	380.198	3312.99	1998.27	21.1187	1527.79	1706.37	1678.95	737.246	776.737	1155.26	2123.99	2875.54	2404.58	811.05
SUPT3H	147.538	160.494	124.797	165.374	130.523	106.015	119.622	73.2333	386.347	312.115	205.769	455.083	239.525	209.146	378.124	340.993	123.527	884.285	120.213	130.872	140.982	222.05	88.8818	51.4716	231.961	184.46	118.411	143.25	260.704	145.683	482.873	198.687	129.055	230.661	861.765	263.708	231.577	210.198	414.448	304.044	779.278	388.681	756.089	287.598	226.24	271.643	211.87	306.112	169.274
ENTPD3	629.588	369.428	537.922	686.069	772.094	460.636	687.789	318.53	38.682	109.355	58.584	156.51	56.8697	54.7673	36.868	134.303	319.402	23.0185	570.868	417.084	832.078	641.001	374.941	843.267	1123.97	1008.06	622.211	792.159	455.068	690.717	747.209	618.877	599.774	267.727	125.268	160.208	575.819	32.9219	87.0715	112.287	37.1842	150.237	159.871	159.534	658.004	391.167	628.129	76.7044	454.459
CMPK1	7064.31	5556.02	8345.4	6554.11	8817.66	7267.99	6476.75	7845.3	4562.63	3220.06	4299.78	5615.52	1822.3	2770.96	4691.47	4074.14	6075.22	2632.67	7977.72	7114.31	8468.59	7520.32	9493.21	5574.19	4620.89	4622.63	3817.51	6520.83	5129.28	5134.68	5237.63	5950.93	5303.78	3754.9	5735.59	3861.9	4586.66	2733.13	1998.61	3576.27	2523.35	3554.02	4826.4	2895.42	3378.93	4578.92	4782.78	5277.53	4325.96
SLC13A2	121.558	64.8299	11.4753	56.6523	14.491	24.015	122.494	129.236	32.1074	21.0305	23.3953	49.4336	31.5952	87.092	68.6742	99.4317	154.484	38.9556	10.2057	5.4998	104.139	6.94614	119.579	50.7224	66.0385	20.469	7.85255	14.6379	86.1836	28.9559	14.8591	20.6887	18.3929	15.7196	94.3249	26.5014	152.785	35.8745	54.3713	35.1797	27.7673	19.1376	161.221	34.214	133.863	125.614	415.728	260.492	242.596
FAM64A	266.738	238.193	178.758	253.499	151.501	242.027	222.356	256.593	498.404	593.518	627.737	741.701	974.435	609.647	627.204	644.373	193.761	689.533	383.346	335.095	134.286	486.711	325.917	474.798	280.524	463.91	412.25	360.772	352.507	504.489	608.128	483.441	318.074	685.096	932.013	428.071	368.638	586.693	1106.43	806.276	751.328	1094.95	615.689	727.023	316.386	344.12	368.815	535.645	307.807
NDST2	774.311	847.322	893.325	952.514	903.522	840.843	1115.42	745.147	604.273	553.476	701.716	235.286	758.432	561.826	585.884	668.693	929.783	631.731	783.17	741.135	869.08	1203.67	806.297	731.44	538.526	711.598	526.138	966.967	802.587	801.708	767.451	1004.97	746.823	987.733	430.081	462.84	843.734	646.447	778.254	683.729	920.464	568.409	653.417	865.359	1160.19	815.741	1311.1	778.778	1196.68
TMED5	2398.43	2736.72	3120.51	2479.09	2429.94	1931.55	2640.47	4035.68	5145.94	4064.98	4610.41	7118.23	2499.7	4521.73	7367.58	6729.1	2538.14	2776.04	3536.47	2657.04	2118.12	3314.15	3198.75	1876.78	2106.53	1745.49	1384.47	1942.64	1660.5	1510.87	2011.56	1419.22	2120.32	2226.96	2655.49	4112.04	2529.85	3112.98	2448.42	3186.36	1702.35	2613.91	3156.99	3733.39	2183.23	2632.27	1920.68	3650.29	3263.86
IDH2	4695.86	5171.96	6220.03	9645.28	5614.79	4131.85	3732.98	5710.98	1439.07	2536.84	2133.85	181.235	5221.16	2794.16	1168.91	1479.38	2533.75	2272.4	4452.63	3847.43	6680.62	7912.33	5394.06	5002.76	5395.13	4179.7	6118.88	3722.89	4792.93	5024.73	6161.56	5048.58	3313.9	7487.65	912.192	1887.05	2937.29	1221.48	1878.74	1327.4	2674.79	1816.53	1038.41	2127.54	2360.76	1475.88	1666.11	331.596	1816.85
DET1	255.62	267.297	227.341	364.967	336.688	347.458	405.036	349.668	945.682	808.985	728.906	1081.06	1091.85	888.391	623.908	837.651	252.719	1152.62	170.499	380.348	192.688	286.759	213.599	309.118	331.627	434.166	319.829	453.411	352.166	314.537	305.391	440.192	437.394	443.798	905.601	815.44	443.629	765.439	698.969	736.052	1024.89	1103.95	652.177	629.094	500.128	706.099	399.736	1011.51	421.434
HBS1L	1844.13	1740.19	1992.78	1791.93	1725.13	2205.79	1706.37	1384.69	1422.53	1337.06	1691.66	1272.43	772.936	1630	983.657	999.261	1318.44	952.33	2396.43	1420.19	1762.65	3657.2	1658.21	1363.75	1719.34	1582.56	1570.16	1744.36	1922.21	1316.78	2192.41	2675.48	1762.26	1114.15	2009.45	2185.25	1548.69	1718.24	1040.44	1440.57	1145.56	1158.16	1154.36	1396.48	859.95	1637.57	1347.44	1013.47	1178.09
NRD1	3597.52	3406.44	4084.55	3667.33	4932.56	3521.23	3743.29	4385.69	2734.28	2555.88	2663.79	1249.1	612.018	2847.47	2456.59	2456.04	3664.49	2174.69	3299.43	3607.99	5099.88	2893.16	4616.73	3430.3	2019.19	2646.03	2628.66	4057.41	3226.45	3009.09	2466.05	3273.54	2244.77	2735.47	3026.62	2967.18	3190.06	2073.07	2002.07	2010.02	2629.34	2458.62	2018.46	2053.27	2309.69	2457.38	2552.21	2791.34	2326.34
LY6G6D	156.605	142.577	86.6429	125.102	78.3249	190.532	83.9776	338.467	17.8331	122.221	66.041	25.9614	17.06	33.8436	62.2143	93.4566	100.998	112.012	64.6729	161.002	87.3846	109.614	171.537	124.978	134.276	122.912	156.408	169.425	170.191	156.462	70.9538	130.623	194.312	65.5396	18.1742	93.3389	100.686	57.0189	44.5744	116.262	57.959	39.5028	37.6515	144.752	145.118	157.563	102.492	32.1345	110.733
AURKA	788.228	447.675	973.369	705.605	821.647	383.114	354.986	423.038	1725.27	2060.93	2186.15	2167.06	3301.52	3372.47	3584.75	4879.22	335.509	1459.17	964.231	455.954	248.001	1337.61	731.911	724.906	294.793	755.894	369.129	931.329	549.96	615.716	500.43	539.103	426.685	830.143	961.324	1992.11	841.042	1573.22	1681.87	3894.32	1032.01	1947.16	2121.57	1269.63	545.276	576.584	337.905	1315.93	389.298
CNPY2	2360.38	2770.55	2485.71	1880.4	2390.9	1807.78	1949.01	1910.41	8285.15	7287.88	8035.49	3237.78	6781.38	7135.08	10729.9	11801.1	2132.82	8330.84	1899.9	3072.91	1864.86	2006.65	2371.05	2505.58	2128.14	1401.83	2572.91	2344.49	1845.13	2439.89	2779.54	3026.63	1914.23	2595.85	5310.03	5238.3	3180.95	6529.63	4434.22	9494.57	6261.83	5783.42	5816.28	4774.46	3259.69	4953.68	2817.84	4433.27	3109.98
PRELP	265.207	457.306	126.078	149.601	502.013	443.386	269.127	935.241	548.4	472.748	308.127	597.529	318.109	400.307	412.891	370.973	739.529	1489.98	197.959	427.621	156.77	187.512	220.689	328.085	334.007	426.622	502.022	528.52	731.469	483.473	259.384	539.905	2207.9	338.937	260.224	399.804	911.25	481.703	1246.99	653.117	2471.61	993.808	340.323	363.044	637.501	915.127	1639.4	1041.43	989.824
PFN2	6665.73	3348.47	3793.74	5497.24	1530.5	1931.56	2283.56	1682.6	5110.22	7746.52	7293.74	13055.4	5676.62	3230.9	11839.1	10808.3	1053.32	5423.95	5997.97	3730.7	3335.38	598.791	1923.04	5991.35	10590.3	6789.65	6979.29	5005.48	4733.45	7268.81	7045.71	5662.74	5511.96	9812.76	11310.8	5387.36	3092.28	11959.9	6073.15	11028.6	7792.5	5634.36	4576.2	2896.95	3744	8623.04	3052	5983.39	2925.37
ACAD8	1180.17	1057.89	1085.83	1087.51	818.991	1284.34	1258.94	5996.28	775.484	796.973	782.358	491.023	816.017	646.739	769.327	1176.51	1129.08	353.525	1275.84	1960.9	915.278	642.875	2386.68	1458.6	1133.8	1115.82	1257.1	901.042	1230.44	1045.52	916.764	1339.05	1046.36	978.362	645.833	781.868	804.505	901.835	526.933	988.821	404.7	546.125	719.208	516.2	906.473	523.928	1268.67	673.751	1274.84
PPFIBP2	1225	987.867	1349.89	1175.19	1285.5	1233.17	835.596	1044.42	271.607	506.088	304.41	269.414	459.498	348.829	272.013	335.603	1308.47	375.095	925.572	2348.86	1409.45	490.437	1411.72	782.603	1061.02	1400.65	632.346	1261.25	932.041	848.871	618.345	889.792	693.511	344.813	1428.39	428.339	791.49	560.452	319.379	330.747	513.391	261.056	1006.05	711.454	673.501	868.565	793.137	551.193	557.093
TUBA4B	430.466	425.194	537.049	317.215	438.252	755.63	273.076	255.338	115.162	265.536	240.678	152.593	390.974	271.175	211.976	280.358	330.385	286.824	509.922	453.968	806.051	676.81	563.588	483.492	423.633	384.065	349.168	694.215	545.025	575.192	259.089	362.146	281.575	139.28	284.153	301.895	342.655	270.399	202.507	360.003	328.601	251.602	340.091	433.486	232.846	467.574	331.331	248.181	315.93
ASMTL	1266.42	1841.66	771.612	1149.98	1422.03	2031.31	2322.77	2112.62	977.647	639.546	630.554	740.863	1714.1	688.063	771.56	582.407	1431.51	832.5	815.38	1294.38	1104.29	920.453	997.343	500.171	1811.23	2274.86	1286.79	1700.78	1672.8	1729.47	2345.4	1422.23	1981.68	2568.24	827.062	1282.79	1198.91	586.609	865.184	787.24	1053.97	771.352	1527.24	1085.24	1803.84	2473.33	2573.46	1129.23	2164.36
BTRC	533.727	567.426	606.227	664.267	620.517	965.778	749.331	632.041	727.442	479.033	559.446	345.757	414.147	615.761	625.115	613.475	1245.13	702.817	484.43	604.598	611.665	478.654	639.306	783.48	719.842	1001.16	881.851	818.127	902.7	864.215	1250.32	1059.85	975.881	665.622	414.241	506.567	564.679	898.248	690.538	507.051	806.78	524.415	512.412	568.403	777.348	772.181	820.302	637.973	683.077
INVS	151.666	246.831	177.527	262.667	223.769	255.741	292.308	207.987	824.362	548.496	431.949	887.125	816.5	550.877	683.997	386.626	422.098	301.627	226.998	198.502	268.735	268.699	189.353	258.382	358.262	224.677	400.436	244.836	424.252	359.889	531.68	362.442	354.707	239.358	553.312	370.989	347.733	573.309	505.373	544.55	427.374	678.782	376.32	287.583	441.513	352.204	296.647	457.567	308.767
KIF24	13.0847	9.2958	30.1836	47.472	3.62357	63.3092	35.3802	35.3953	6.76181	10.8956	6.7131	3.9083	31.7963	6.31985	3.04122	54.3831	2.96613	113.635	47.077	38.0828	64.0139	17.4543	7.62851	78.4499	19.6133	49.5845	16.4697	9.20793	33.5049	7.10288	6.03452	33.693	20.5167	7.06647	96.6115	46.4801	45.4074	18.7747	26.3013	19.1593	53.0818	87.1558	13.8137	132.897	46.5816	77.7241	32.17	92.0337	12.6378
IRX5	635.069	876.68	814.842	890.701	489.937	679.948	590.917	861.356	222.855	242.686	169.877	166.629	506.208	237.189	135.607	206.997	1741.23	159.355	532.846	1205.23	647.63	245.269	777.448	1020.38	524.758	562.167	734.537	490.292	671.195	1166.05	390.427	654.042	2030.19	593.712	395.05	180.378	403.988	119.821	121.439	195.586	178.196	246.01	89.0945	495.568	228.663	221.425	442.456	159.317	292.943
JUNB	1990.19	1915.45	3158.3	3902.89	3082	1218.18	1552.32	1376.04	569.559	591.651	533.923	42.4561	1471.98	540.65	869.87	623.653	10733.4	527.254	3744.72	2169.85	2152.83	3920.39	2348.14	1938.04	893.228	2304.04	1211.19	2259.3	1597.5	1490.79	1020.11	2747.78	1599.49	1213.43	404.141	2885.41	1650.25	967.84	621.211	659.293	649.168	851.852	719.499	1352.19	1399.38	866.098	651.647	102.154	1763.24
ISOC1	2556.97	1986.56	3137.78	2196.76	2801.39	2985.74	1907.83	7074.68	1319.06	1192.11	1470.17	2190.08	1299.92	999.625	2138.44	2043.7	5019.51	1413.61	2010.74	5576.94	1365.25	2035.97	3980.9	1692.24	1850	2850.71	3344.18	2877.21	1321.32	2613.3	1922.16	1825.03	1611.29	1476.09	1027.47	1144.68	1738.12	1087.76	1268.71	1456.52	1024.15	956.344	1269.02	1345.75	1110.91	1051.97	1546.81	1369.35	1604.06
ITM2B	25219.8	20702.9	33116.8	34509.2	33343	27566	17907.4	30834.9	7833.25	7491.43	12230.1	13002.7	10971	8486.11	9875.26	10624.1	24747.8	14463.7	34620.2	21189.1	36484.3	29979	31755	14486	10176.5	12661	8607.97	18855.8	16895.6	15645.7	9677.19	15965.5	13779.1	8646.86	13227.8	11782.7	17924.5	14749.3	9472.86	8767.14	9655.38	10081.8	9385.92	13631.4	13869.1	15148.5	15582.3	16570.6	13517.6
HMG20A	1390.62	1312.01	990.28	1132.25	1097.45	1153.94	1270.37	946.474	2234.12	2690.85	2713.79	3458.9	2515.81	2730.32	2381.59	2583.65	1098.28	2936.99	952.901	1264.83	724.578	1148.52	1022.38	1030.77	1173.77	1291.81	1434.97	1034.93	1335.81	1456.83	1639.04	1217.38	1297.86	1328.09	1440.5	1393.07	795.152	1841.32	1683.46	1892.18	2840.02	2066.77	1809.43	877.522	1065.7	1218.31	1266.61	1150.51	1221.72
RBM19	378.191	311.22	327.739	369.27	263.699	258.558	221.971	320.31	580.881	518.521	568.581	362.191	883.608	651.521	425.789	459.521	79.2016	599.532	268.717	333.159	448.849	357.025	351.644	365.948	318.007	334.851	348.791	361.448	353.24	328.303	265.574	400.463	273.404	464.244	707.194	433.264	254.624	449.016	369.481	517.72	713.416	428.048	398.329	281.638	282.142	268.231	257.548	312.298	252.895
RNH1	4802.68	3709.26	6352.56	6589.91	7646.58	5172.04	5177.66	4199.61	3625.34	3811.64	2965.54	197.161	5260.44	3516.04	1798.33	1909.74	4752.63	3066.48	7231.01	5452.54	8636.21	6693.79	6593.86	5465.66	2634.54	6094.64	3490.14	5914.54	4284.61	5203.52	2564.63	5346.76	3318.98	2546.7	5641.22	4618.78	5171.43	3224.75	2813.45	3115.71	4064.13	2846.62	3565.37	3464.1	4897.39	4747.31	3046.33	559.854	2718.43
MAGI1	1288.42	1669.01	954.873	1577.6	1177	1497.1	1087.83	988.054	141.996	273.747	348.436	305.853	249.855	335.034	342.667	303.116	1375.17	169.587	571.093	1176.38	851.76	370.036	692.575	3186.98	5488.19	4790.09	3137.39	1312.3	3868.67	2764.17	3854.62	811.09	6938.39	1717.75	250.597	343.81	864.846	573.403	454.781	338.778	332.348	383.688	498.749	672.775	792.179	453.755	664.555	481.621	494.545
NAB1	3805.28	2195.28	3084.46	2619.97	3534.74	5327.57	3723.9	1905.75	2257.65	1427.08	2139.45	3419.64	806.64	1180.87	1359.04	1452.81	4268.05	1359.86	3301.46	3789.29	3900.93	2333.08	2154.85	2390.87	2052.38	3899.84	3460.07	3306.55	1968.6	2774.41	2876.58	3164.98	2419.13	2882.65	2178.42	2553.19	2278.12	2703.31	3930.79	1512.22	2255.24	1869.69	1894.1	1853.55	1547.8	2057.85	2210.55	3011.19	2300.14
PHC2	3043.53	3541.06	1921	4663.27	1877.79	1936.69	2141.84	1776.69	3640.24	3726.89	3591.06	546.49	3460.37	2431.46	4426.71	4902.64	1743.24	3046.01	1626.62	2066.18	1500.7	3448.04	1503.13	2226.4	4985.05	3301.19	3924.67	1908.97	3092.51	3384.54	5852.26	4393.22	2955.43	6413.15	4899.23	5015.6	1901.09	5407.17	4398.45	3207.88	3331.36	1650.17	3781.46	2731.92	3059.25	3872.3	2610.7	2392.25	2484.8
BOLA2	5243.07	5490.05	4526.95	3892.36	6162.64	6640.39	4256.86	4536.47	2986.92	2615.06	3211.98	7027.49	1969.21	2890.14	5067.67	3892.98	7053.41	2400.04	2875.26	5813.3	4700.07	3548.88	4013.41	5270.81	3332.84	5551.51	3945.2	5244.06	3864.58	4914.24	4737.48	4815.86	4555.93	4859.08	3736.22	2758.75	3173.2	2386.59	2931.38	2581.17	2108.25	3048.48	3369.68	3544.34	3202.28	2594.6	3576.56	5308.53	4376.53
METRN	199.815	180.657	98.269	179.804	131.461	188.44	220.623	179.232	3018.54	2135.71	417.021	156.104	2267.61	3274.38	2487.53	3116.81	479.25	1564.95	74.6865	147.116	186.387	49.4056	206.919	99.9122	75.888	90.8418	149.528	190.765	117.515	119.689	123.724	113.426	83.0321	191.01	497.887	713.047	241.812	1036.97	336.336	1707.03	1017.98	526.273	617.053	341.734	261.432	233.172	57.3065	27.4882	93.6733
SLC6A11	146.909	147.735	119.271	196.148	179.455	186.95	119.527	78.1783	80.1754	82.1782	20.1623	18.6717	132.993	85.192	105.519	154.23	128.151	305.088	126.262	54.3669	162.209	161.033	114.418	98.3758	271.622	151.724	111.739	130.502	141.399	256.447	91.5292	133.019	40.2173	167.535	112.313	100.841	153.071	186.159	97.6231	222.072	68.1165	120.955	169.018	138.821	208.564	195.441	140.276	184.487	122.285
TRIM27	761.723	1148.57	902.055	1040.84	1309.21	762.217	898.645	720.706	2725.61	2539.61	2787.42	1725.8	3451.18	2893.54	2119.77	2069.77	536.841	3021.98	691.867	969.785	457.281	1893.4	828.209	1081.3	972.109	927.216	906.438	1110.51	975.8	809.778	1849.85	1556.64	1122.26	1683.17	3087.66	2342.5	1189.17	1912.48	1663.9	2214.85	4224.63	2092.97	2957.81	1562.85	1470.81	1836.24	1548.62	1197.42	1364.15
ELL3	1227.9	663.495	1362.71	1262.38	4133	4756.23	2102.09	2369.69	293.939	382.208	359.679	539.506	454.614	365.214	181.873	241.906	3806.36	204.448	1134.94	1041.87	1843.81	979.641	1482.62	818.055	364.84	1099.25	279.624	2157.07	1009.91	864.974	307.201	413.732	307.357	182.974	249.922	358.428	1495.48	192.766	350.509	341.918	310.747	335.711	227.279	359.002	471.151	508.914	689.82	373.779	391.611
PLOD1	562.003	829.042	541.444	798.253	907.404	761.635	870.383	422.753	2333.09	1825.2	1992.31	342.72	1320.18	1589.02	2549.01	2245.2	853.392	5561.62	519.646	1185.61	647.435	647.397	682.623	847.651	560.298	608.729	720.943	592.983	812.306	747.264	863.565	1157.53	621.556	1127.51	2365.5	1874.99	1161.18	1561.12	2592.64	2655.76	6295.8	1080.16	2152.29	907.607	1616.77	1887.49	1012.4	675.186	1097.42
SRI	2204.46	2166.07	2363.18	2155.09	2332.54	1729.24	2776.35	1519.44	8981.53	7380.59	7288.31	10826.5	8905.68	7936.31	5078.89	5242.06	1824.08	11079.3	3107.41	2606.57	2183.8	4974.08	2167.14	2050.61	2196.53	1694.91	2017.06	2257.89	2002.09	2048.83	2565.71	2506.92	1858.23	2108.32	6149.88	7313.93	3707.51	5346.81	11938.5	6565.72	10448.2	4535.8	3602.24	3670.15	3427.24	3619.64	3234.51	8255.73	4237.08
GAPVD1	1850.74	1329.34	1738.22	1631.21	2299.91	2457.81	1993.72	2509.67	1106.58	947.505	1495.26	1863.91	1213.05	1055.83	1692.47	1252.01	1967.35	1237.04	1575.4	2090.67	2523.14	1391.8	2360.56	2010.12	1803.72	1562.08	2321.91	2696.78	2321.21	2204.65	1884.92	2059.93	1637.32	1032.18	1476.89	996.627	1520.56	1585.18	1294.87	1392.76	1534.89	1590.84	1516.47	1050.12	1292.06	946.05	1611.28	1727.59	1628.82
CEBPG	2095.53	1799.84	1736.26	1820.38	1548.56	1837.04	1589.12	1360.12	595.691	705.815	793.108	755.738	614.425	526.357	674.968	695.04	1666.73	885.62	1247.6	1442.55	1872.61	1193.13	1410.2	1928.19	1137.53	1162.91	1310.17	1933.01	1485.31	2150.96	1632.99	1948.99	1640.26	1769.24	923.249	1321.98	1570.46	779.333	598.496	828.047	1176.09	732.592	982.023	826.355	905.622	915.684	1117.35	510.298	984.977
SMYD3	587.761	934.144	451.781	737.527	650.388	798.476	868.236	528.148	1320.43	1153.76	1234.94	1363.6	1473.8	1288.75	571.705	1001.47	383.423	1659.69	663.985	641.483	429.503	715.375	474.102	511.611	672.966	473.441	953.559	862.614	517.951	684.368	890.171	810.985	579.203	1375.71	1405.88	1807.64	1088.83	822.696	898.124	899.424	1508.89	1093.12	1179.56	936.916	2070.65	650.188	853.949	1215.75	997.564
LIPE	91.8434	44.5914	97.5883	99.227	65.9058	178.608	89.1246	105.104	91.1233	188.997	116.724	111.099	140.611	179.736	69.8347	120.51	301.583	177.131	113.857	91.4588	44.6897	98.8259	68.4107	44.04	56.4304	54.9241	139.96	96.6084	75.0869	43.7262	82.5994	26.1761	75.1273	68.1023	107.332	150.539	139.249	132.068	122.791	249.909	137.174	164.515	147.617	242.848	114.246	138.675	189.475	246.667	168.285
BICC1	545.717	699.869	387.307	675.177	186.4	285.572	1286.47	260.533	322.315	266.988	864.76	666.404	271.129	352.42	341.919	172.56	537.36	81.8754	377.407	257.122	85.1984	124.365	217.147	528.14	601.687	508	374.109	624.239	677.825	723.968	655.366	902.291	438.266	1396.04	211.606	519.077	945.071	249.778	532.514	207.531	139.919	335.199	547.861	702.837	1861.56	510.49	1174.51	919.244	1858.84
BUB1	698.292	251.873	379.985	500.338	342.843	275.273	158.824	272.908	1326.62	1236.97	892.284	2534.66	933.78	1081.31	1769.8	1783.7	152.146	1495.34	439.277	278.199	206.084	915.581	367.222	419.144	132.224	428.994	305.478	384.105	236.868	347.202	355.281	372.957	257.691	422.345	895.438	881.157	378.761	802.058	818.151	1182.43	955.569	835.055	1014.13	916.474	147.554	149.152	93.7699	516.782	90.1882
POT1	1010.68	850.735	684.791	909.665	698.462	573.52	818.066	652.361	2119.96	1755.94	1683.71	4358.02	1010.3	1978.2	1085.65	1150.33	794.485	2261.83	884.615	837.686	601.213	1452.4	557.342	874.861	803.412	1110.69	1038.23	745.052	890.047	730.251	934.072	882.876	967.775	738.432	2169.87	1705.35	995.827	1595.25	2281.48	756.548	2087.44	1537.24	2765.45	981.005	757.629	742.721	788.171	1614.27	1105.73
TGFA	2011.08	1648.39	2655.95	2134.07	1861.92	1683.16	1335.27	2662.99	72.8947	138.954	368.248	310.643	184.59	155.183	258.4	283.424	1533.22	185.253	3506.88	1367.24	2812.7	2979.95	3051.16	1381.79	563.725	869.552	621.973	1744.03	1319.73	1269.09	332.821	1134.52	642.006	221.806	168.345	350.849	1429.75	1115.61	1495.28	531.361	220.649	608.485	238.997	929.071	788.908	538.972	831.756	1061.03	814.316
UBE4B	1706.19	1248.65	1438.82	1666.55	2409.23	2125.11	1811.48	2253.1	1192.42	1029.16	1930.45	810.766	627.829	1045.99	1685.91	1619.03	1947.76	1069.13	1377.46	1865.35	2234.02	919.84	1671.11	1830.27	1792.35	2170.71	2247.55	2065.51	2399.95	2007.77	1687.47	1770.14	2294.06	1979.81	1299.95	1399.8	1842.14	1741.04	1205.16	1843.21	1571.3	1797.05	1802.46	1403.79	1788.61	1837.68	2033.86	1384.7	1740.68
RYR3	139.093	52.4253	50.1635	46.4326	134.23	60.4212	89.1639	44.7322	44.991	76.3429	58.6779	171.92	94.2369	74.3704	151.317	63.0186	117.124	47.6631	49.947	200.705	149.744	53.7891	74.4678	120.904	185.081	192.971	298.134	145.583	115.633	128.682	66.4507	196.792	85.4527	100.226	206.077	49.0017	164.232	139.655	154.086	102.234	78.0208	111.841	226.773	153.239	279.736	150.694	463.002	133.29	292.837
SEC11A	4638.33	5399.38	5228.23	4157.73	5782.42	5968.76	7311.52	6751.62	8594.4	10742.8	10075.1	12583	9486.74	11463.6	9093.88	8074.3	5044.04	23643.9	6448.83	5005.69	5576.69	6550.87	5832.54	5349.76	6677.97	6010.63	5063.36	6611.74	6036.61	6118.19	6223.81	6325.25	5819.71	6692.21	9291.86	8648.95	10023.3	10964	12384.2	8408.89	16465.6	9612.87	14192.7	8041.69	10070.3	14681.2	9981.42	11806.4	10251.3
GRAMD3	1489.16	903.717	1415.57	1118.41	1286.33	1220.23	1419.13	1637.98	78.8677	229.495	349.981	272.76	168.448	196.282	111.285	144.533	1926.6	533.281	1867.48	1040.34	2034.23	1168.83	1955.91	1041.24	489.053	801.124	408.368	1026.92	859.266	596.61	252.474	738.489	389.769	369.828	2831.58	883.891	1053.27	220.215	707.89	182.573	498.891	379.066	939.615	435.483	652.22	1131.62	1247.81	464.471	901.05
SRBD1	515.449	438.955	386.752	538.701	452.01	549.265	279.108	328.697	991.459	1004.35	1641.42	1333.99	476.811	1146.26	637.585	724.191	339.42	510.674	495.223	306.49	281.845	491.359	495.504	396.95	411.806	625.047	295.256	383.202	402.795	496.353	394.451	435.617	350.906	602.506	924.896	729.129	685.125	743.33	1075.31	855.811	862.351	932.956	969.379	702.678	602.522	656.585	744.276	2991.66	881.658
C12orf29	2954.68	2080.1	3802.99	2000.54	4410.42	3180.26	3070.49	3506.14	1291.55	910.815	1347.32	1964.92	1195.97	1012.8	666.618	664.415	2646.35	594.311	3112.2	2702	3628.72	2011.53	2837.28	2302.55	2472.98	2313.51	1554.78	2371.62	2210.43	1963.97	1714.91	1480.56	2007.2	1478.84	673.547	699.774	2070.81	501.733	788.695	356.97	374.181	899.268	826.427	1176.21	750.568	856.635	1172.25	974.424	901.979
MSRB1	2103.8	1988.95	3793.99	2619.45	2939.72	1697.93	1822.36	9552.34	991.094	1346.32	1068.72	1663.18	1458.59	1217.18	1345.16	1490.27	983.143	817.073	4239.58	2325.48	2183.74	5540.57	5449.78	2349.43	1196.77	1607.19	1224.25	3054.56	2152.93	1559.71	1260.91	1964.75	1558.99	1377.5	905.188	1059.51	1947.27	781.861	406.304	1463.88	849.734	1228.09	914.539	762.839	1510.98	518.052	1859.44	1974.65	1962.93
DENND5A	592.91	847.054	417.167	701.648	584.472	572.563	1428.03	650.029	2066.48	1971.64	1901.57	3152.68	2956.82	1603.76	1048.61	1177.18	940.589	1919.57	684.211	805.809	567.599	490.312	546.545	843.837	980.237	897.501	1001.39	363.001	865.541	708.378	857.256	699.701	1083.13	1313.22	1754.66	2034.31	1992.06	1643.85	2501.01	1128.08	2662.78	1042.71	2135.02	1958.37	2071.77	1836.48	2589.77	2280.88	2808.14
PPARA	546.148	331.059	571.573	397.066	467.168	645.653	615.896	1636.34	982.785	767.417	546.977	532.548	688.004	517.066	820.215	747.999	755.957	572.717	352.347	830.85	439.217	355.855	744.419	559.894	572.631	1021.76	809.216	738.716	535.927	571.839	1301.71	639.42	601.945	389.284	286.756	426.688	532.824	872.828	279.63	631.327	632.132	614.062	791.681	147.906	543.309	548.021	758.923	728.175	756.188
NAPA	3065.2	2366.45	3115.21	4556.32	3428.83	2514.29	2235.26	3516.82	1430.5	2020.16	702.158	6.07063	2157.58	1866.28	1373.7	1555.18	2668.71	1438.81	4246.09	2903.46	3969.07	4974.77	3741.21	3366.87	2863.95	3264.36	2107.88	2840.98	2730.23	2293.75	1915.97	2421.98	1972.85	2239.1	2614.68	2168.21	1994.07	1637.81	687.244	1096.63	1426.15	1303.48	1815.96	1233.18	1175.55	1585.08	978.316	89.7957	942.002
AGR2	17.0304	54.4893	64.1994	62.5277	36.1057	79.4755	82.4531	229.037	12.3924	11.2712	54.2725	65.5675	87.0691	62.3683	91.0123	44.0004	125.113	86.581	11.2611	146.52	68.1749	85.658	144.736	134.33	70.7009	134.833	125.436	194.676	119.347	153.552	71.6272	84.4626	125.023	34.1645	52.4507	88.0317	210.167	184.882	72.0864	106.252	93.8753	117.957	104.262	184.38	122.509	194.48	350.515	175.797	213.403
RIMS3	983.623	569.844	1426.61	866.333	871.255	399.643	362.334	626.979	145.364	178.159	138.03	134.6	86.7485	270.808	90.1987	193.381	217.349	109.817	1117.8	1590.88	1956.97	477.623	883.535	1083.66	483.492	1445.07	657.412	1386.12	940.068	751.112	586.836	999.059	1335.88	756.816	23.5478	126.703	190.92	127.702	96.5525	196.918	188.427	192.547	180.434	108.007	321.772	583.875	531.195	294.612	387.695
FBXO41	343.18	251.67	279.803	318.426	163.072	363.534	232.883	262.003	477.087	390.346	290.444	300.23	484.914	477.094	578.648	498.153	160.139	448.795	70.749	144.401	294.107	122.611	260.633	255.323	575.541	335.141	326.723	261.947	231.489	435.123	428.386	279.747	349.816	270.578	233.887	644.944	224.911	749.427	669.19	803.306	836.026	410.36	309.994	387.633	396.436	480.897	301.605	807.991	408.167
ERCC5	1113.53	1227.2	1368.32	1191.43	1536.83	2304.13	1280.34	1634.56	569.705	544.652	488.31	1513.38	576.876	782.446	869.927	703.077	1073.61	882.454	777.786	1746.46	1399.78	1025.86	1788.81	1078.89	807.411	1077.84	585.232	1620.75	1047.46	1112.09	1289.82	908.167	1226.68	826.874	967.187	753.02	942.818	726.073	579.543	783.954	949.794	865.325	904.08	706.797	1012.43	804.869	1210.71	2200.07	1082.23
LOC101929777	684.147	383.686	1315.85	1382.68	1483.11	1726.3	2079.42	459.195	141.009	75.4496	376.214	224.051	283.122	82.366	92.4838	55.6248	4735.65	47.296	1173.19	665.996	2280.95	212.771	1061.28	442.683	113.466	382.954	170.153	1051.28	500.855	460.941	122.932	422.336	486.668	67.894	17.5595	35.101	545.79	72.2503	112.324	16.1547	14.5925	196.074	19.6069	178.106	261.057	12.78	235.271	93.9336	47.3954
RPN2	8321.18	6922.86	9039.64	7676.41	8520.35	8321.9	5373.73	8732.4	11146.1	11896.9	10546	8172.95	12893.8	14313.3	14425	16555.3	5455.12	12369.9	7521.57	8497.89	8630.87	7090.81	8581.26	11370.4	8668.27	9202.15	9438.48	7586.6	8430.93	10150.8	8316.96	8004.39	6843.79	11412.4	12747.6	13764.1	9480.33	20027.3	12510	12363	14200.8	11965.3	12208.4	11434.1	8664.95	10502.5	8126.92	9515.63	8283.92
ARAP2	4034.18	2426.03	3991.46	1792.82	3723.07	3276.89	2131.32	2803.86	183.144	213.704	525.687	659.452	137.258	112.983	356.978	318.249	1943.16	205.162	3087.99	2757.94	6458.47	1832.08	3662.43	2738.23	1785.62	2287.09	1596.7	3396.5	3301.75	3208.32	797.584	1903.19	1304.67	836.814	431.169	774.854	1805.2	530.733	536.955	531.959	400.288	861.669	278.981	1600.54	978.741	1473	1419.06	906.523	1601.43
RABL3	405.604	263.85	445.664	326.834	472.48	456.641	342.214	499.18	256.916	131.851	317.13	370.26	289.246	196.885	225.107	272.021	506.992	290.26	453.67	416.222	372.17	389.701	378.594	494.281	704.019	580.991	461.36	660.308	608.33	607.432	575.92	620.19	655.482	532.921	465.884	454.451	393.948	343.856	475.96	300.853	326.124	265.563	346.235	445.008	493.818	476.332	663.239	399.939	548.565
COTL1	781.862	1846.86	1019.37	1202.87	864.128	1438.28	1849.93	633.965	3942.37	4372.46	3979.96	2835.81	10339	4364.45	1851.43	2543.04	881.938	2222.12	1469.93	373.479	468.74	3087.15	1254.43	934.398	658.797	687.846	1325.87	1027.97	1390.98	880.279	357.203	1372.9	639.178	1856.85	2090.79	4218.61	3517.34	4315.2	6305.22	2984.23	2531.36	4085.03	3008.34	5811.6	3773.5	2771.71	3387.59	2381.51	4647.71
MRPS14	1289.59	995.305	1523.37	1753.21	1418.72	1088.83	1098.95	1543.14	2512.98	2412.74	3522.18	4663.12	2641.16	4387.15	1476.92	1980.11	1117.45	2246.31	1590.88	1449.76	1114.59	2172.18	1684.09	1250.5	824.841	1076.05	994.07	1704.79	1214.33	1274.18	806.762	1047.11	1072.89	944.158	1293.19	2824.86	2218.25	2649.6	2481.61	2510.01	3713.92	3035.44	2099.7	2253.39	2085.73	1332.04	1661.27	4518.45	1773.63
FGF6	96.4969	82.7342	91.3897	35.0672	37.8143	67.23	82.7519	87.8255	40.5098	67.7814	103.184	15.9875	11.3087	105.779	54.1466	108.49	128.439	208.196	111.825	85.355	59.0333	38.576	118.015	70.9037	35.4935	28.016	66.0839	29.4373	121.562	76.5921	47.1578	42.9386	50.9118	78.6156	237.041	46.4196	41.6679	76.4773	92.2719	173.354	73.3908	123.613	80.943	61.395	183.474	110.967	70.3203	147.058	110.629
BCR	1428.52	1157.16	1734.99	2803.82	1623.13	1597.79	939.653	1738.02	659.809	812.228	694.782	138.3	581.833	444.379	478.674	400.95	1035.42	397.541	1209.61	2457.78	2124.88	1918.87	2469	1390.39	1086.74	1152.09	1506.39	1760.23	1512.86	1507.17	1131.09	1789.15	1085.5	1327.69	322.239	539.985	854.25	846.365	619.148	493.677	396.55	529.599	542.844	532.211	962.59	596.246	944.09	428.486	893.968
AGGF1	1343.34	1314.74	1436.41	1077.05	1503.24	1480.52	1726.99	1590.97	1170.74	1012.93	1088.2	1489.84	1099.85	897.431	1018.63	1055.77	1598.22	871.914	1457.75	1496.3	1479.55	909.637	1440.95	1657.69	1885.6	2029.31	1465.25	1962.24	1803.21	1576.28	1809.96	1410.59	1463.34	1047.6	1178.52	1327	1417.11	1184.12	1503.81	1001.2	1013.4	1433.78	1362.49	1801.81	1134.74	1784.49	1639.4	1391.66	1620.46
TNKS2	2404.67	2131.26	2715.71	2552.2	2860.61	2892.08	2515.34	1898.66	681.625	619.687	1016.84	203.026	168.036	574.298	375.104	520.468	2886.34	724.064	2190.2	2702.9	2632.73	1538.46	2323.9	1957.04	1850.07	1692.6	1192	1721.63	1527.03	1827.77	1360.41	1886.63	1781.59	1441.23	1031.15	1523.43	1968.11	2101.63	1956.97	866.227	2333.85	1115.94	1396.88	1601.25	1042.42	1386.81	1892.68	485.802	1713.34
IDH3A	1665.57	1151.33	2915.72	2052.06	1665.37	1299.05	1008.98	1000.83	1201.55	2496.23	2805.3	4298.16	2364.72	2873.9	2616.6	3010.71	1197.03	2767.26	2629.45	1344.3	2242.8	2947.11	1660.84	1516.02	1410.12	1155.95	945.048	1338.8	860.692	1107.07	964.654	1491.05	893.495	1561.25	1666.69	1593.36	1361.78	1967.69	1594.36	2431.02	1670.02	1864.37	1089.79	997.314	689.636	887.058	820.941	1025.46	1031.91
GRB2	1366.06	2032.32	1503.02	1831.57	1977.24	1727.43	1827.2	1723.68	2538.5	2382.72	2918.2	2576.39	3771.74	2711.4	2610.88	2807.57	1645	1384.23	1971.86	1553.58	1492.88	1472.51	1713.13	1753.34	2287.45	1800.63	2231.6	1919.57	1945.62	1866.08	2162.34	2850.39	1988.92	2015.83	2965.31	2754.24	2300.13	2824.73	1922.5	2652.62	1394.2	2125.56	2916.86	2138.03	2289.79	3649.45	2308.5	2995.94	2262.52
LRRC59	2743	3342.25	3696.93	3146.29	2774.34	1861.63	2574.55	2171.93	5131.28	6759.65	5100.56	8919.94	6557.36	7621.51	7980.39	8817.33	1303.74	5608.22	4072.56	2784.72	2671.37	3074.74	3015.21	3527.64	3355.61	2328.72	1916.37	3410.18	2310.8	2833.94	2296.41	2411.14	2483.29	5591.35	4909.63	7445.7	2911.81	4954.54	5185.82	8148.49	7101.47	6255.55	5949.92	3654.2	4140.35	4153.19	3311.07	3526.39	3766.2
GPRIN2	418.485	504.868	348.235	347.435	674.185	917.341	663.611	701.569	241.82	244.475	236.895	174.576	257.805	243.375	294.214	249.527	1002.14	232.249	317.006	395.701	844.124	363.842	612.923	642.306	420.653	734.517	477.439	600.87	644.221	660.42	538.38	337.28	566.303	274.972	364.249	229.069	610.535	332.56	268.408	466.214	366.795	312.694	498.064	497.649	264.348	491.895	440.59	519.38	262.673
PHC1	562.06	558.288	348.733	479.308	138.344	158.617	589.981	355.401	1467.75	1689.44	1695.15	1007.55	1671.35	1488.54	1074.19	941.4	531.999	1103.35	304.427	306.453	53.457	175.249	330.476	650.875	641.792	504.056	842.945	498.391	666.594	611.497	1092.66	763.339	886.556	1030.34	823.367	1175.4	548.586	2536.83	1648.65	1401.71	1395.61	1260.86	747.248	947.463	1175.01	742.578	859.859	1231.18	1159.05
KLHL12	1047.36	823.362	725.084	1117.82	1018.35	1373.24	1362.05	980.475	2966.65	2543.18	2219.08	1862.56	1786.86	3459.76	1058.24	1644.96	1373.14	1766.82	842.784	1238.33	540.619	923.055	818.957	1327.54	1463.03	1471.54	1473.54	1563.14	1174.11	1290.99	1329.14	1476.55	1430.61	1469.45	2356.11	2868.1	2147.05	3079.72	2416.3	2118.2	2991.28	5419.17	1859.89	1624.89	1715.07	1726.08	2027.67	3188.52	1822.85
BTNL3	207.376	217.712	136.088	178.379	99.5149	278.959	174.925	244.16	335.133	297.35	436.257	268.835	341.217	281.108	353.887	315.467	86.3342	283.622	320.012	213.562	175.017	297.303	195.637	225.116	241.62	287.662	160.342	317.09	227.819	280.019	319.882	329.612	229.992	233.957	306.401	231.157	292.529	420.434	318.725	430.013	309.548	343.666	437.554	272.026	281.8	437.919	214.227	265.639	173.105
PON3	523.858	279.668	559.151	190.95	378.467	478.662	379.027	4748.26	42.045	63.0578	105.106	49.6053	23.236	51.9922	55.0584	80.6906	235.333	586.036	551.197	761.611	453.954	19.1069	1255.17	613.453	576.574	268.377	320.201	1364.58	982.348	429.314	196.2	321.08	352.834	80.2293	102.703	6.56337	346.773	35.6546	36.4811	79.0125	873.465	72.6803	37.6604	36.4396	214.639	371.25	523.504	245.54	509.92
AMOTL2	1357.08	1346.64	1298.7	1427.74	1579.56	1609.66	1315.89	1229.77	318.035	263.934	534.635	866.36	706.692	400.771	542.218	353.797	2355.25	1019.4	800.835	1208.31	1646.41	1802.89	1420.99	2115.49	3361.2	1893.78	2399.13	2036.33	2110.51	3173.74	1603.49	1331.29	1382.09	3015.76	1934.81	1188.77	1735.37	1792.46	1051.86	496.682	1071.37	1546.37	1421.13	1478.84	2064.24	2559.92	1821.96	2157.3	1600.06
ARNTL	454.788	753.082	431.384	507.895	1417.37	875.431	560.662	604.477	177.325	244.706	451.374	656.84	378.949	426.303	496.654	501.703	818.559	100.015	441.377	587.505	866.135	460.287	459.131	461.78	536.226	337.34	447.937	529.377	558.575	593.544	561.421	625.054	606.185	491.94	461.754	506.781	886.208	255.791	345.462	516.409	164.215	284.121	475.536	438.745	495.606	350.741	442.018	345.934	943.335
CDK20	195.214	107.802	176.212	90.6217	142.408	182.194	129.787	103.791	301.953	232.037	239.741	290.168	328.883	257.121	305.803	163.088	76.9183	153.912	113.193	26.6	40.5475	138.842	71.714	590.445	427.445	898.603	512.732	275.376	448.809	492.122	362.857	267.722	266.635	359.254	397.006	351.103	200.085	379.166	417.026	306.301	365.886	263.973	356.338	275.289	203.548	393.72	178.339	296.355	289.503
KIR2DL4	10.537	72.8913	63.0494	42.1806	15.8839	86.6327	113.413	33.5535	47.2606	166.049	111.16	90.9625	119.78	111.433	60.8561	93.9554	37.3608	171.515	139.816	74.6172	117.752	219.47	93.941	113.796	104.602	158.083	95.9255	170.533	151.778	192.101	88.3016	117.646	66.8881	69.1389	118.519	123.38	84.7596	179.078	108.711	26.0663	181.888	135.691	279.979	399.946	198.752	384.274	240.061	225.258	214.273
EFNB3	273.917	275.76	255.589	241.35	142.523	195.958	283.537	204.116	154.447	363.703	140.439	223.72	100.762	228.633	285.366	110.707	354.046	385.704	68.7978	257.991	246.412	250.922	193.641	300.411	225.096	58.6156	278.909	298.361	323.666	575.276	459.995	308.927	395.334	370.8	69.8044	340.996	255.919	240.346	255.469	390.36	293.618	419.927	489.579	384.45	343.55	637.255	386.786	105.994	445.052
TMEM80	431.009	219.897	470.846	377.648	387.903	393.62	482.687	557.561	234.861	319.91	229.686	318.821	427.437	256.477	452.599	401.779	713.918	440.918	397.589	266.526	374.459	460.804	521.774	422.714	341.89	254.078	201.749	390.453	106.891	397.77	242.894	138.095	505.731	173.648	564.913	499.516	770.177	458.757	519.992	583.074	535.773	375.727	466.217	626.04	737.407	484.317	656.702	614.943	657.97
FADS1	886.139	545.983	367.027	634.919	429.858	561.412	521.65	16847	1202.32	1415.07	1001.69	2578.48	1214.84	945.369	1389.52	1607.77	307.937	1582.53	568.639	2603.3	329.912	440.044	5677.26	1004.34	463.295	822.089	583.244	1554.73	651.994	776.799	731.269	994.722	886.463	1217.76	486.508	1852.34	1133.76	1231.24	1967.79	1718.16	2208.2	1399.64	1141.37	1207.96	1697.38	1284.91	4721.13	2151.77	4169.5
UBOX5	367.514	294.899	305.025	493.365	403.008	482.778	307.721	367.892	206.29	134.704	236.25	367.666	281.288	318.094	254.076	269.719	309.964	102.207	243.069	440.548	361.056	312.008	302.284	293.8	578.084	373.223	320.609	536.931	451.093	471.544	649.737	441.904	457.978	405.238	137.666	265.292	155.495	250.164	344.782	280.305	409.723	364.26	343.398	336.073	383.53	340.231	669.042	239.812	308.389
SLC16A7	907.252	596.442	851.416	810.742	1318.62	1168.65	1267.65	1562.58	1491.03	958.691	1283	1227.73	592.65	518.086	210.306	223.067	1357.46	26.5832	767.673	1793.06	1184.7	299.704	1178.35	721.309	755.742	792.711	464.64	839.897	1047.26	687.528	260.121	387.913	194.124	914.436	65.8042	391.408	938.935	44.004	213.216	162.902	91.3948	428.117	500.169	644.201	475.338	229.632	672.199	1316.26	850.072
ANK3	2530.12	2583.56	4814.53	3250.05	4177.75	4636.97	3647.18	4675.22	16.3475	9.77321	430.282	10.7803	231.654	53.4639	109.367	108.851	4480.26	7.26644	3954.88	4574.65	6470.17	1475.41	4665.88	3650.15	2606.5	4179.73	2403.57	4875.04	3562.22	3211.09	1944.94	2250.12	3916.35	797.695	78.6531	217.727	2856.76	543.663	1195.15	75.5274	12.1173	387.952	190.443	435.243	1094.46	832.233	2827.44	816.804	1462.17
ARSB	119.694	270.732	142.961	73.6868	103.756	105.862	389.089	141.551	439.718	455.471	766.873	78.5235	212.631	413.461	407.797	656.357	130.805	79.9883	204.852	82.8631	58.6577	90.8365	114.986	67.5205	98.9031	66.8149	103.276	143.046	108.846	110.387	82.4555	87.8039	93.6315	196.8	173.258	247.601	305.953	94.0936	152.704	417.731	67.2091	268.537	315.765	301.73	366.66	460.517	242.502	103.749	450.106
TSKU	1190.82	1253.5	977.101	1953.7	721.925	915.201	698.638	1827.04	882.924	614.753	556.953	111.724	788.922	535.464	557.986	859.319	1171.16	529.738	561.761	931.299	678.53	1411.55	1080.77	1030.57	1469.19	1039.72	1548.24	954.965	1350.56	1558.23	2914.26	2333.15	1619.56	1614.89	88.6831	466.644	800.594	1430.43	298.827	568.206	628.133	423.902	905.375	85.7451	1130.51	2699.17	837.049	140.138	673.52
PPT1	5778.35	6265.85	4951.44	7117.14	4517.09	6182.92	5700.44	4116.39	8911.79	8584.33	8551.73	8602.41	6023.05	8546.14	9726.06	9943.35	3646.75	9692.44	5566.39	5248.66	4248.72	5850.39	4001.62	4590.52	5022.34	4343.88	4666.25	4741.38	4170.34	4394.78	5499.3	4260.08	4386.89	4983.42	12440	8904.68	7909.69	9704.99	5631.23	7628.25	7910.56	6876.56	8055.03	8585.16	6921.15	8442.75	7359.82	9525.9	7449.34
CENPF	1954.01	719.206	672.278	1265.82	701.032	659.946	424.194	400.059	3553.31	3452.69	2837.55	2826.21	3987.84	3573.61	1294.39	2018.15	294.551	3551.6	662.426	775.795	739.51	1128.43	1157.24	1432.85	1510.27	1309.64	1117.99	1096.74	1271.97	1904.04	1563.74	933.583	570.118	1725.57	2598.45	1912.57	955.174	1529.02	1942.29	1716.9	2679.9	1756.81	2186.43	3157.63	343.877	638.888	491.532	643.652	569.157
ZBED8	137.599	212.208	108.961	121.922	73.3584	112.784	215.764	114.003	442.335	318.83	174.707	382.141	225.01	267.367	709.585	641.443	153.017	126.06	78.4359	129.61	13.829	72.5031	34.667	113.264	138.699	283.094	133.766	127.196	218.162	151.61	188.038	214.741	260.699	132.664	354.003	193.262	172.658	389.231	387.872	510.641	117.519	477.002	150.95	86.9459	88.4337	34.9023	186.748	105.201	137.148
TOB2	1784.37	1847.11	1957.32	2034.91	4311.38	2453.47	2359.33	1950.66	1243.39	1063.36	1467.62	1010.45	1366.77	868.089	1084.17	1246.49	3284.15	1295.22	2046.39	2393.47	2931.85	2155.03	2609	1484.41	1018.33	1308.86	1153.24	1547.46	1167.17	1774.23	1416.19	1731.11	1982.58	1488.18	918.608	805.323	1370.87	930.185	1327.65	787.516	1634.42	906.447	794.77	813.266	1244.33	1472.37	1632.52	1690.43	946.487
LOC100996756	165.881	37.9427	134.394	124.005	165.772	146.966	229.041	226.716	43.3258	36.6574	39.4489	29.5552	7.26524	109.112	17.5021	19.5347	277.281	15.309	101.291	207.132	173.192	23.7536	153.217	16.9696	15.2289	90.9144	144.003	213.206	122.031	64.6635	14.0305	174.928	76.2341	18.0978	79.8979	152.408	116.209	293.812	109.1	18.4375	25.0255	267.191	25.6489	42.7186	56.8002	58.9963	187.274	34.2567	122.337
CTDSPL	1445.41	1243.07	1087.91	1315.88	1612.46	3186.75	2614.54	2318.14	937.887	909.414	1142	606.705	895.615	795.776	1139.85	1000.46	2862.44	2090.9	696.002	1853.27	1767.34	1792.12	1577.58	2127.64	3027.71	2926.33	1852.59	2554.66	1775.83	1863.6	2176.79	2411.2	2555.42	2476.09	1753.84	2447.75	1515.34	1695.52	1313.91	941.172	3518.34	568.036	3830.24	2397.81	1503.66	2585.12	2172.85	1907.1	1443
CCL22	57.3038	452.677	274.427	33.4979	234.504	561.978	168.548	239.685	13.0871	23.2307	33.0855	21.4461	23.9867	14.4422	23.7732	20.7844	91.9837	22.0377	255.585	96.0086	59.601	235.453	434.716	59.0037	36.218	62.8582	61.7	738.575	153.87	47.0154	53.0388	87.6049	136.804	615.744	26.5502	29.7245	46.1613	32.3084	29.3633	51.9634	24.3832	29.4737	28.1222	43.5559	214.958	67.3662	65.3197	48.5026	108.99
[truncated: 38 more columns]

## Sheet: GSE7553_clinic-info
Clinical infomation of GSE7553.
patient_id	sample_id	sample_type
Group 1, Basal cell carcinoma, 7797_8	GSM183218	Others
Group 1, Basal cell carcinoma, 7800_11	GSM183219	Others
Group 1, Basal cell carcinoma, 7843_15	GSM183220	Others
Group 1, Basal cell carcinoma, 7845_17	GSM183221	Others
Group 1, Melanoma in situ, 7795_6	GSM183222	Others
Group 1, Melanoma in situ, 7846_18	GSM183223	Others
Group 1, Primary Melanoma, 7790_1	GSM183224	Primary
Group 1, Primary Melanoma, 7840_12	GSM183225	Primary
Group 1, Metastatic Melanoma, 6611 A1	GSM183226	Metastatic
Group 1, Metastatic Melanoma, 6611 A2	GSM183227	Metastatic
Group 1, Metastatic Melanoma, 6611 A3	GSM183228	Metastatic
Group 1, Metastatic Melanoma, 6611 B	GSM183229	Metastatic
Group 1, Metastatic Melanoma, 6685 A	GSM183230	Metastatic
Group 1, Metastatic Melanoma, 6685 B	GSM183231	Metastatic
Group 1, Metastatic Melanoma, 7838 B	GSM183232	Metastatic
Group 1, Metastatic Melanoma, 7838 D	GSM183233	Metastatic
Group 1, Normal Skin, 6611 A5	GSM183234	Normal
Group 1, Primary Melanoma, 7838 A	GSM183235	Primary
Group 1, Squamous cell carcinoma, 7794_5	GSM183236	Others
Group 1, Squamous cell carcinoma, 7796_7	GSM183237	Others
Group 1, Squamous cell carcinoma, 7798_9	GSM183238	Others
Group 1, Squamous cell carcinoma, 7842_14	GSM183239	Others
Group 1, Squamous cell carcinoma, 7844_16	GSM183240	Others
Group 2, Basal cell carcinoma, 8285-21	GSM183241	Others
Group 2, Basal cell carcinoma, 8286-22	GSM183242	Others
Group 2, Basal cell carcinoma, 8288-24	GSM183243	Others
Group 2, Basal cell carcinoma, 8290-26	GSM183244	Others
Group 2, Basal cell carcinoma, 8291-27	GSM183245	Others
Group 2, Basal cell carcinoma, 8292-28	GSM183246	Others
Group 2, Basal cell carcinoma, 8293-29	GSM183247	Others
Group 2, Basal cell carcinoma, 8294-30	GSM183248	Others
Group 2, Basal cell carcinoma, 8295-31	GSM183249	Others
Group 2, Basal cell carcinoma, 8296-32	GSM183250	Others
Group 2, Basal cell carcinoma, 8297-33	GSM183251	Others
Group 2, Metastatic Melanoma, 6933A-10	GSM183252	Metastatic
Group 2, Metastatic Melanoma, 7051B-27	GSM183253	Metastatic
Group 2, Metastatic Melanoma, 7129A-11	GSM183254	Metastatic
Group 2, Metastatic Melanoma, 7322B-24	GSM183255	Metastatic
Group 2, Metastatic Melanoma, 7510A-30	GSM183256	Metastatic
Group 2, Metastatic Melanoma, 7838D-2	GSM183257	Metastatic
Group 2, Primary Melanoma, 7838A-15	GSM183258	Primary
Group 2, Primary Melanoma, 6705A-12	GSM183259	Primary
Group 2, Primary Melanoma, 6924A-18	GSM183260	Primary
Group 2, Primary Melanoma, 7062A-3	GSM183261	Primary
Group 2, Primary Melanoma, 7156B-29	GSM183262	Primary
Group 2, Primary Melanoma, 7288B-21	GSM183263	Primary
Group 2, Primary Melanoma, 7327A-7	GSM183264	Primary
Group 2, Primary Melanoma, 7682B-31	GSM183265	Primary
Group 2, Primary Melanoma, 8033G-17	GSM183266	Primary
Group 2, Squamous cell carcinoma, 8284-20	GSM183267	Others
Group 2, Squamous cell carcinoma, 8287-23	GSM183268	Others
Group 2, Squamous cell carcinoma, 8289-25	GSM183269	Others
Group 2, Squamous cell carcinoma, 8298-34	GSM183270	Others
Group 2, Squamous cell carcinoma, 8299-35	GSM183271	Others
Group 2, Squamous cell carcinoma, 8300-36	GSM183272	Others
Group 3, Metastatic Melanoma, T6425A	GSM183273	Metastatic
Group 3, Metastatic Melanoma, T6435A	GSM183274	Metastatic
Group 3, Metastatic Melanoma, T6519A1	GSM183275	Metastatic
Group 3, Metastatic Melanoma, T6807A	GSM183276	Metastatic
Group 3, Metastatic Melanoma, T6829A	GSM183277	Metastatic
Group 3, Metastatic Melanoma, T6851A	GSM183278	Metastatic
Group 3, Metastatic Melanoma, T6950B	GSM183279	Metastatic
Group 3, Metastatic Melanoma, T6952B	GSM183280	Metastatic
Group 3, Metastatic Melanoma, T7126D	GSM183281	Metastatic
Group 3, Metastatic Melanoma, T7133B	GSM183282	Metastatic
Group 3, Metastatic Melanoma, T7223A	GSM183283	Metastatic
Group 3, Metastatic Melanoma, T7336A	GSM183284	Metastatic
Group 3, Metastatic Melanoma, T7533A	GSM183285	Metastatic
Group 3, Metastatic Melanoma, T7711A	GSM183286	Metastatic
Group 3, Metastatic Melanoma, T7746D	GSM183287	Metastatic
Group 3, Metastatic Melanoma, T7784A	GSM183288	Metastatic
Group 3, Metastatic Melanoma, T7851A	GSM183289	Metastatic
Group 3, Metastatic Melanoma, T7859A	GSM183290	Metastatic
Group 3, Metastatic Melanoma, T8032D	GSM183291	Metastatic
Group 3, Metastatic Melanoma, T8122A	GSM183292	Metastatic
Group 3, Metastatic Melanoma, T8202A	GSM183293	Metastatic
Group 3, Metastatic Melanoma, T8244A	GSM183294	Metastatic
Group 3, Metastatic Melanoma, T8248C	GSM183295	Metastatic
Group 3, Metastatic Melanoma, T8268A	GSM183296	Metastatic
Group 3, Metastatic Melanoma, T8486D	GSM183297	Metastatic
Group 3, Metastatic Melanoma, T8647A	GSM183298	Metastatic
Group 3, normal human epidermal melanocytes, NHEM	GSM183299	Others
Group 3, Normal Skin, N7288C	GSM183300	Normal
Group 3, Normal Skin, N7598J	GSM183301	Normal
Group 3, Normal Skin, N7600G	GSM183302	Normal
Group 3, Primary Melanoma, T6516I	GSM183303	Primary
Group 3, Primary Melanoma, T6950A	GSM183304	Primary

## Sheet: GSE46517_overlap-genes_expr
Expression level of 887 DEGs in GSE46517
	GSM1131566	GSM1131567	GSM1131568	GSM1131569	GSM1131570	GSM1131571	GSM1131572	GSM1131573	GSM1131574	GSM1131575	GSM1131576	GSM1131577	GSM1131578	GSM1131579	GSM1131580	GSM1131581	GSM1131582	GSM1131583	GSM1131584	GSM1131585	GSM1131586	GSM1131587	GSM1131588	GSM1131589	GSM1131590	GSM1131591	GSM1131592	GSM1131593	GSM1131594	GSM1131595	GSM1131596	GSM1131597	GSM1131598	GSM1131599	GSM1131600	GSM1131601	GSM1131602	GSM1131603	GSM1131604	GSM1131605	GSM1131606	GSM1131607	GSM1131608	GSM1131609	GSM1131610	GSM1131611	GSM1131612	GSM1131613	GSM1131614
FBLN2	75.068	147.391	22.2345	70.1709	67.0931	210.962	65.0792	38.4944	30.1293	70.564	29.9849	80.89	177.644	87.4989	51.6653	69.3341	27.46	22.7105	32.9924	43.3825	52.1747	252.462	146.374	139.216	107.651	784.562	204.711	460.277	386.53	246.483	522.501	579.937	191.754	530.36	387.712	132.993	205.259	49.1828	294.078	221.53	56.9133	47.0383	189.134	98.8472	81.9633	52.2868	179.822	81.8268	63.9795
HRAS	91.8333	94.6839	173.484	105.953	161.938	71.9686	286.843	347.343	112.39	70.4599	73.6454	163.347	82.4627	158.082	96.5269	120.366	166.984	87.8117	104.054	58.6964	209.346	100.922	210.337	110.696	185.228	201.897	243.326	175.969	124.646	220.303	166.89	119.663	157.086	74.6322	97.9259	76.1289	92.9749	65.1533	202.555	327.718	283.951	168.796	148.628	223.277	197.379	233.207	72.1218	117.625	132.629
ST14	162.43	98.6456	108.364	109.696	83.2976	46.5505	114.793	80.0773	89.7362	199.539	79.5095	90.0934	56.3792	99.7704	133.214	162.313	95.2316	79.2892	119.99	214.805	86.8655	67.2503	52.2163	82.3027	75.7412	280.403	90.1332	82.2141	151.842	112.212	245.742	92.1789	93.8431	81.6314	106.848	67.657	37.7825	56.5963	345.022	96.1015	78.3346	76.2293	126.452	129.864	81.7237	113.911	151.062	90.8491	77.419
MIR6732	202.77	128.82	91.3476	127.194	186.853	98.6015	182.499	104.592	73.3388	161.803	87.4718	172.763	86.3713	108.06	95.8095	102.33	121.063	104.335	110.695	181.996	157.9	130.781	54.2265	68.4683	85.3607	225.363	90.38	102.257	131.454	90.6047	176.926	92.6623	95.0561	109.215	88.5286	80.6604	88.1191	71.2375	126.913	126.606	73.9888	67.9928	101.733	146.213	56.8705	95.3299	101.681	125.155	107.597
PTPRF	73.5535	94.7517	22.5469	238.217	472.599	119.128	62.9506	175.907	146.831	158.458	57.2555	156.731	117.997	87.2475	106.223	482.133	119.29	40.1893	16.0168	77.8214	358.943	75.764	246.703	232.256	80.3015	419.15	121.942	180.69	345.698	87.8355	290.697	118.272	98.1899	107.531	143.727	121.699	114.036	125.539	172.504	631.221	62.983	48.9955	51.5388	366.858	65.8536	76.8116	25.7529	84.2922	82.8079
GPX3	236.802	114.698	118.537	1525.19	158.142	103.505	110.43	111.285	2417.76	310.883	692.086	112.461	353.483	219.377	372.929	341.909	184.232	121.408	108.442	146.777	172.27	280.997	145.081	263.152	238.521	1224.32	166.966	476.643	350.614	588.947	959.624	808.086	192.383	578.563	862.913	299.258	319.212	116.653	476.549	429.333	109.715	203.501	206.418	2908.87	165.718	119.537	179.88	771.651	289.745
DUSP7	45.4273	119.135	136.065	68.5904	272.946	184.902	133.639	60.7789	145.946	200.086	54.504	404.281	131.49	63.9528	151.05	185.86	84.8457	72.3801	50.9768	16.6671	237.365	186.652	398.976	97.7596	122.573	252.486	307.001	229.084	185.149	264.654	185.265	238.624	72.4662	127.702	97.3923	140.018	192.858	128.676	158.042	390.238	189.406	59.7275	87.8331	150.868	199.539	117.772	51.9698	176.283	93.4069
CFD	123.004	152.69	56.033	72.8244	96.8956	99.3412	53.9921	37.3432	37.3424	50.5979	49.5569	55.3329	31.6012	100.488	83.4124	104.374	27.5838	44.7336	37.6701	56.6949	90.5013	52.6792	148.125	97.9625	101.598	580.306	90.6742	236.894	229.235	179.106	466.648	328.461	154.213	279.496	590.654	58.7157	54.3344	57.7557	306.639	64.5855	79.4906	112.752	67.4103	222.663	114.952	57.1483	53.5549	144.862	79.0546
TMEM134	281.273	961.679	428.998	423.853	433.149	347.246	587.906	316.923	444.698	366.798	155.733	391.689	327.043	304.913	384.304	228.908	280.862	436.091	398.74	196.106	151.756	358.806	265.295	179.41	292.334	292.726	278.127	369.369	188.867	521.053	345.555	233.856	368.446	230.878	374.879	279.45	277.296	115.609	380.403	369.928	213.519	263.982	120.528	212.061	351.605	230.531	101.147	185.027	186.071
LAMA2	30.2038	76.131	32.8673	29.8009	165.907	47.1616	47.9478	27.3277	26.3374	36.8242	34.4447	22.1482	46.1109	16.9554	24.2	66.6577	42.7958	32.1441	38.843	38.561	27.3818	32.3019	39.6371	27.2402	33.1764	85.6232	59.1848	125.976	64.3229	53.813	76.9172	146.999	32.8386	104.232	179.318	60.7349	55.48	12.6592	66.5561	35.0658	33.7147	14.9419	55.0186	44.2576	231.799	33.8565	32.5183	52.0058	55.1721
MEOX1	61.1406	32.7669	16.8797	15.5774	20.2358	11.5826	33.4601	16.0562	9.13115	16.4831	25.6354	8.25044	86.2634	9.89528	15.6655	14.0337	14.1271	12.505	15.6733	17.0243	13.4757	29.6544	22.1528	20.2363	24.5277	106.545	19.8626	82.78	33.4874	71.108	81.6364	59.6736	18.5185	26.5784	148.963	19.2651	27.7067	23.4501	49.5238	24.5929	13.3315	8.00416	20.6023	32.6307	35.2596	11.8089	11.4368	27.3008	18.9243
FILIP1L	153.505	65.5555	40.0763	68.9738	116.121	59.171	79.8065	69.8289	60.3788	103.046	60.7735	36.1414	81.7749	99.6822	56.4074	120.381	69.1415	63.801	77.831	104.854	83.6446	166.567	93.0254	67.4544	74.6243	162.786	98.589	217.179	113.778	120.952	157.876	128.264	119.589	257.822	276.138	59.0978	56.1226	50.6499	59.2414	98.8204	58.4789	54.8909	73.968	93.9864	82.9321	61.8038	98.9591	77.9458	62.3738
CCL14	176.707	259.084	112.958	172.169	112.342	90.8254	219.546	114.561	112.715	157.361	141.268	120.259	93.4065	153.54	99.768	130.447	157.037	171.858	139.018	141.423	127.243	106.404	128.255	199.865	132.03	534.44	139.055	378.628	781.197	388.764	448.928	436.999	178.88	173.863	571.807	124.459	97.4441	141.324	273.884	207.085	156.892	81.2653	191.188	569.559	145.282	177.796	158.191	232.877	312.758
AHNAK2	45.9196	118.118	70.5588	818.524	311.957	51.1558	30.7991	42.7174	43.7349	55.5704	15.522	135.785	57.0002	143.155	107.009	222.097	80.4484	46.4709	47.6064	84.9614	155.897	183.237	450.209	202.345	725.105	509.739	307.174	351.534	474.702	364.601	441.2	126.342	266.335	218.832	121.03	40.8427	24.6662	37.0316	275.211	278.143	48.7586	20.8025	42.7967	765.093	30.3866	60.2334	64.8777	21.9186	75.6226
NET1	93.7158	72.8101	46.1142	245.985	57.698	89.3078	20.4433	65.6432	32.4126	74.9235	61.3224	111.63	109.88	44.9956	71.3463	67.7852	80.9669	67.6935	66.1726	41.9476	103.123	84.7363	47.4324	55.6986	65.0529	77.8937	64.8782	108.337	40.8077	117.226	56.5688	99.1001	46.0418	133.917	254.032	44.5532	37.4232	60.1314	165.443	112.17	48.0323	63.4432	68.8573	24.1601	47.4392	37.3599	50.7113	79.6163	48.6227
CRISPLD2	258.83	106.339	136.238	158.579	242.157	111.706	158.37	64.0568	75.8287	207.368	39.8685	75.0376	173.415	127.441	170.545	525.895	157.965	95.9406	145.072	147.995	125.472	216.725	169.723	163.059	122.531	522.75	142.237	730.576	256.959	232.609	458.683	361.888	175.338	673.963	284.474	222.245	271.854	108.053	425.54	365.647	114.434	144.546	248.638	168.714	70.9403	124.421	285.945	153.517	151.13
DUSP14	157.105	292.377	114.308	386.946	461.909	129.92	96.6868	142.18	181.209	245.136	36.6606	240.828	203.734	131.191	166.726	152.926	247.549	237.376	244.812	142.366	224.025	336.438	370.536	339.234	299.029	587.877	716.95	400.295	329.569	395.472	378.836	263.83	417.489	232.53	230.013	244.928	355.514	226.429	382.776	382.982	473.911	268.242	243.183	205.462	155.715	527.75	182.01	232.158	376.775
CIDEA	74.1464	57.1292	80.6593	63.0173	38.0889	60.5619	71.7304	73.3703	58.6287	64.3532	72.4267	52.7332	55.4559	66.3088	75.7619	74.6324	69.7084	59.4985	55.0415	65.9542	75.9249	38.6913	59.0214	24.7058	61.4772	80.2479	59.9275	47.7317	85.0136	76.3759	108.421	59.8512	61.381	55.5844	61.8438	90.7373	36.9743	39.3468	84.3383	97.1648	62.3796	31.179	63.2641	87.166	78.1346	59.9422	49.6103	66.5889	60.1519
TNXA	68.8543	1008.19	42.497	78.4837	45.1197	225.184	833.273	296.282	43.3862	421.74	52.2255	54.663	29.1158	108.246	192.262	34.8762	75.8148	25.0128	41.5509	79.2199	115.22	27.112	78.874	15.5465	21.2907	424.772	21.6236	121.767	292.74	50.4556	451.054	672.085	25.7576	193.383	600.251	31.2814	35.7846	49.3432	33.0272	24.8961	86.9681	31.7148	218.635	415.373	23.7126	31.4724	733.901	22.8143	28.1723
EN1	38.9169	103.018	61.3495	42.0783	49.8563	19.5192	65.995	49.7621	60.2173	74.355	102.039	49.698	313.581	41.5267	9.80776	71.8964	50.0726	38.7447	39.5522	59.3938	63.8657	37.4185	41.2164	43.7277	38.5518	73.6429	47.7481	92.5699	55.7585	39.7974	53.8174	69.0249	36.0128	57.6053	60.1897	122.693	162.304	22.0485	73.7256	51.1758	35.3263	29.009	33.451	80.4692	47.9587	44.172	71.3811	28.4122	35.2329
RETSAT	181.184	226.268	131.474	168.847	160.002	152.204	84.5983	103.746	131.909	155.387	117.39	206.532	93.1814	117.949	151.24	113.967	184.406	196.956	183.723	160.227	79.9172	236.042	219.137	375.081	236.855	486.476	445.871	172.544	278.681	205.509	359.305	237.06	177.713	212.714	565.434	160.962	223.489	263.426	255.368	241.22	623.388	145.307	90.6169	348.192	407.014	531.783	57.4894	209.082	153.355
FCGBP	52.4828	93.5417	89.621	64.61	78.6021	78.3047	100.47	76.2457	60.7021	80.6644	44.977	91.432	51.5344	44.968	118.943	77.1191	43.8786	51.7343	47.3072	109.637	61.1378	34.2391	27.6289	46.2873	29.5097	69.8506	40.2661	32.1184	52.2246	159.553	80.057	36.3245	46.4332	86.794	45.0025	58.4421	43.78	19.3855	37.788	24.5279	22.7526	24.2906	38.7096	48.3593	20.5281	40.5129	56.0848	45.2356	43.4816
KRT8	47.786	106.547	39.5155	45.3569	47.2243	67.6206	85.3273	38.0349	35.5763	42.8841	35.1121	47.6423	50.5575	48.4917	47.8153	48.2283	35.143	35.2514	46.7981	43.7106	37.9423	35.802	28.4828	68.8873	27.6765	60.1529	45.9459	45.8957	50.4701	337.195	78.1514	41.7255	24.7396	20.5987	39.2115	185.904	236.435	39.3237	56.5287	45.4862	42.4521	33.8682	31.689	56.1646	28.2436	38.2801	22.0112	81.4954	42.6632
FERMT1	41.0878	66.3181	37.6929	32.6556	43.7608	51.6959	34.3729	59.8836	45.7101	46.7568	29.4499	20.4862	38.2599	37.8918	34.6452	25.8078	29.891	35.4834	22.5961	60.3329	229.21	38.0654	45.2435	59.4645	42.1211	117.278	57.6518	57.3292	65.104	48.6103	146.922	56.1177	42.1826	37.4317	53.5138	46.7366	34.5551	34.3585	100.508	146.348	39.5906	28.8375	31.2372	49.9738	44.6067	63.8159	88.715	40.2307	33.7763
ALDH2	486.699	97.7285	130.019	329.036	95.4412	143.936	252.407	80.1713	920.007	115.974	72.5726	74.4838	377.635	244.885	289.231	279.161	62.008	108.934	96.8746	116.014	114.516	672.144	161.313	1831.01	231.992	1120.08	133.933	427.752	438.672	161.629	606.785	302.847	349.392	656.874	428.696	49.3766	43.4248	59.2101	291.817	69.047	56.2446	209.089	74.4166	366.229	118.629	70.6435	85.1291	454.275	64.4504
SPP1	68.3211	4097.52	5365.61	185.491	1138.22	642.908	4329.21	658.301	433.796	1757.98	236.014	842.845	2265.56	1471.63	3356.87	3507.51	2090.08	3001.97	1865.76	10133.9	1078.63	2944.05	734.906	425.532	2610.94	701.567	453.661	1035.93	49.3908	2956.44	343.87	3415.01	756.386	3646.59	104.886	2613.27	3287.5	3511.34	2178.16	181.785	191.066	2288.75	3487.49	40.8086	370.425	127.684	1659.95	3210.24	3575.82
CDCP1	29.7858	91.3192	108.07	58.4642	34.7203	44.7636	67.7565	43.7639	45.5956	90.4132	62.0581	138.141	64.9655	80.1098	33.9873	399.108	64.0043	75.5046	45.2719	51.7481	69.4466	78.0522	39.2747	31.3638	44.74	87.1677	24.6304	77.2326	96.0527	132.701	94.4916	166.018	148.469	65.6398	45.4725	51.3897	17.4151	30.2548	30.9578	280.617	28.8972	28.1337	44.1061	78.5547	24.7428	59.722	86.6715	64.8173	21.725
DLGAP5	162.83	54.2319	94.344	53.3908	29.9809	56.9091	59.4891	143.535	129.531	137.879	211.579	84.488	72.9879	79.7952	40.2312	179.109	121.066	98.9532	110.384	40.3167	129.025	114.145	186.13	119.816	179.773	68.0359	135.42	87.1329	29.4541	70.7764	78.1101	148.63	120.684	49.6465	85.7803	67.378	75.5034	69.4806	41.4539	163.919	31.6585	92.9289	72.2498	40.2915	93.9122	38.5919	142.976	103.14	80.879
TGM1	43.9032	121.258	73.9379	33.927	70.8105	65.5541	98.0806	55.6374	51.1259	62.9502	34.0436	64.4757	39.1773	68.0184	60.8319	58.7914	68.1617	48.3199	53.4341	80.4381	81.6529	18.9563	29.7521	32.6466	41.4814	108.031	36.8212	23.1393	76.2124	20.6658	108.675	21.2038	39.7994	22.7956	36.7386	39.5146	32.3487	23.1565	58.0364	28.3576	34.977	14.7667	40.3588	55.3032	32.7671	40.5958	43.0936	36.9423	31.3315
KIF1C	21.1952	120.024	5.06849	33.3329	59.5544	5.45435	92.5977	15.152	9.1159	40.8732	18.7468	68.8552	17.5978	31.0752	27.953	19.7036	24.6276	26.3267	50.7789	61.3353	71.5668	32.8993	15.6494	29.8881	27.4437	55.9655	11.752	22.8799	25.5913	53.7636	57.6337	24.7143	42.0127	17.5842	25.0649	15.8969	32.1236	36.9029	40.1215	60.1623	73.0839	50.003	53.8071	64.5658	47.1999	61.137	239.989	34.1822	20.431
NOTCH3	194.258	189.766	180.542	455.146	542.93	256.798	352.896	703.186	142.535	431.425	240.203	169.502	284.739	128.145	423.309	575.757	74.9611	99.7062	99.4182	487.299	237.2	209.846	419.538	263.956	160.389	1368.58	236.117	600.063	435.417	784.774	1117.72	638.975	251.15	276.422	774.142	250.421	350.75	189.467	666.216	715.55	241.929	158.623	263.851	753.562	299.378	295.807	223.937	174.529	177.012
FABP5	1946.29	2757.71	1058.11	1658.92	1880.15	829.882	282.153	1761.92	1301.52	1865.17	1297.97	1886.12	1213.7	464.712	806.811	1571.87	831.775	693.6	640.639	139.03	938.686	784.029	1450.26	2039.41	474.468	1900.4	2893.75	1543.65	1324.92	317.801	1868.98	3895.94	860.743	676.747	601.704	353.093	390.585	451.352	587.081	117.071	1262.55	376.746	2690.93	368.841	1251.69	1556.66	1170.84	320.336	1945.9
ANXA9	42.9785	23.1552	60.5069	26.24	31.5267	32.9406	32.688	32.5614	26.9718	23.9301	24.284	11.9778	10.6251	25.0843	8.73268	17.3022	15.7364	22.4329	22.1841	26.5656	11.8797	25.8117	48.6145	47.5097	59.5207	109.833	91.4865	25.9588	126.581	41.6638	110.032	37.4023	82.165	20.8112	41.7737	61.1647	41.2672	23.1135	86.8174	47.3297	45.5019	14.5663	72.7071	60.2462	40.7269	62.2494	23.5882	55.1385	104.84
DHCR24	110.801	245.963	179.354	195.7	84.4762	92.7573	99.0545	114.567	226.191	60.2219	80.1097	77.4245	204.667	346.761	72.0461	200.756	212.561	191.268	141.131	119.912	156.861	70.1572	49.3798	275.286	247.161	328.42	223.709	219.244	146.04	306.699	308.315	275.384	190.228	296.277	138.548	666.315	905.532	227.798	365.745	398.018	143.028	141.654	50.3163	184.832	98.5011	144.442	90.0979	196.164	242.637
TFAP2B	24.5431	18.7977	23.953	10.1907	13.5983	9.9662	46.9217	10.1534	22.7525	23.2295	14.0042	5.15754	29.6328	16.704	234.556	14.5862	24.9776	11.0991	7.46439	12.1476	10.2457	11.1606	8.94829	22.2024	7.01454	14.8564	15.6225	27.8389	17.0345	346.859	14.0861	11.4084	11.2638	5.04267	1295.14	122.413	158.443	7.56882	693.355	13.6727	6.86718	12.4988	9.91772	23.6192	8.59486	8.13881	20.6043	5.19282	13.3273
SCUBE2	36.6187	13.6653	18.046	26.9205	13.7624	21.53	52.7059	23.1651	21.7822	43.8647	51.3683	45.7898	277.191	81.741	107.677	12.6778	520.499	344.117	48.8622	45.7186	32.0273	261.885	17.5738	154.944	128.719	491.309	72.9587	84.7981	64.319	43.7942	337.249	35.8492	147.035	40.3257	518.756	34.0915	66.5624	18.5284	37.7072	29.2521	26.3102	23.617	615.287	48.2098	16.562	29.0485	295.175	66.2636	790.361
DOK4	5.60005	44.622	9.95309	56.6548	25.8403	17.1885	34.6445	69.864	111.34	31.4252	20.2934	30.9134	47.6961	38.574	28.2546	11.2956	54.1408	27.7308	32.955	38.2986	47.7369	67.0714	38.1844	67.0304	62.8355	72.8294	117.847	77.9307	39.8028	54.5769	62.3216	44.1462	126.424	34.3669	27.0023	34.0037	41.8614	16.2422	35.0845	29.5819	28.1949	20.4888	12.9543	38.1409	103.854	17.671	27.2685	69.3726	5.61815
NMU	248.967	40.6496	36.6763	500.058	38.6587	38.6259	47.654	88.97	35.7799	49.7635	53.5034	31.7489	61.3547	58.7743	29.9149	13.4331	43.9928	23.1962	47.0923	67.5626	46.5499	18.4837	43.7091	24.5738	275.194	74.8248	61.0053	33.9248	69.9764	21.2514	71.6106	48.3374	35.9944	26.1191	28.9775	144.123	179.807	25.3461	25.6683	47.617	51.4975	66.8935	25.9075	42.3796	30.2413	41.6892	58.9683	36.5779	26.0526
OTUB2	40.6269	109.034	25.3872	38.8182	44.3096	42.0005	44.7067	45.4959	43.4572	36.4508	31.4665	44.6535	51.2864	30.1849	47.4834	111.838	72.9561	60.8236	24.0048	100.167	38.3023	17.0026	25.1254	61.9288	29.2704	27.1105	28.732	39.8036	60.9884	41.3081	65.417	23.445	37.8601	35.6433	40.7023	22.2113	37.7246	50.4332	58.5448	47.5672	17.4962	30.5701	34.0422	79.2312	28.3414	32.5422	65.6774	37.3569	35.9751
SLC39A2	31.1507	57.2342	65.9519	60.7426	40.4485	109.18	51.0177	24.5932	44.1405	117.384	26.6925	47.4677	39.9847	79.3963	34.767	35.3758	74.3956	30.3149	53.7266	100.547	72.6278	39.1314	20.756	59.4852	40.4789	83.1343	43.4887	31.8103	80.8768	33.3275	89.699	50.8628	50.4754	33.5595	25.3521	56.2141	15.0198	18.2591	45.7386	37.3887	25.1024	24.7922	53.5848	81.0093	32.9428	62.0984	74.4843	43.8816	58.7031
EHF	14.4555	7.03294	37.587	23.2897	10.5887	15.9898	21.6629	16.0852	10.0365	21.6428	12.8397	13.1702	12.4448	20.4563	14.5758	12.5322	13.7689	22.6059	23.6147	24.6164	19.4869	18.7357	11.2056	23.806	14.6535	47.1883	10.5767	6.37022	23.7215	12.7502	43.7563	16.2169	13.2185	9.4499	13.9048	21.5701	25.011	4.9034	17.6288	14.3347	14.6352	14.403	9.68252	23.1892	14.1281	20.0316	24.6947	11.6672	22.2431
AKR1C2	39.073	107.923	25.8316	42.4767	110.207	69.763	70.7355	84.6751	69.6749	134.789	47.1709	71.0326	289.071	94.853	126.952	82.1195	102.832	54.6513	55.0856	31.7896	66.8525	46.9836	71.7116	277.066	103.927	230.387	88.1629	199.362	84.5586	212.106	214.54	180.929	82.9703	71.3228	264.313	1052.4	1106.1	70.0083	200.031	71.8625	44.6392	106.402	72.9303	60.7996	81.2173	75.58	49.1295	102.972	99.1197
LINC00302	20.7989	55.7812	21.6171	26.9441	16.445	24.354	18.5016	18.2106	31.5643	21.0132	32.9643	136.914	30.024	14.269	26.7343	32.1089	21.5499	12.8985	28.8039	27.1822	19.3993	9.81495	9.48861	20.532	14.535	37.5965	20.7305	10.8797	22.7611	11.8979	24.1765	9.93432	18.7438	11.9726	10.4695	18.2201	15.1866	12.8115	33.3561	21.0287	20.3694	8.23601	17.659	25.6901	18.8768	12.9291	20.0644	7.47525	20.851
IL36RN	80.9242	55.8091	92.4556	117.913	86.5634	67.2347	127.918	83.7092	184.571	185.632	39.2737	80.9983	59.2023	63.5868	47.1911	53.5634	137.183	67.2507	61.259	177.089	97.1513	37.4312	32.4216	45.1448	34.7347	113.173	56.5578	34.5583	63.0733	61.4397	175.32	34.2359	49.8718	40.2931	112.461	58.2203	47.2609	57.0993	86.6437	95.8973	44.8646	50.1638	46.0937	98.0869	36.4119	73.1878	749.404	47.0535	42.8725
C9orf3	43.5682	105.341	57.8527	60.2021	78.147	372.56	46.8728	194.307	68.159	288.997	248.249	59.3082	224.677	51.6064	71.0834	66.6543	50.4801	46.163	38.8868	73.0024	99.9457	44.7254	70.5293	19.2352	57.3094	95.2547	140.566	84.6928	82.3979	78.4004	101.012	99.0612	59.5508	62.0881	164.042	204.13	273.139	44.3016	161.822	51.4658	45.7825	35.2406	105.558	50.5515	139.454	34.2947	109.18	46.9094	131.333
HJURP	210.401	354.134	163.092	158.542	165.828	150.741	98.1326	375.828	323.908	373.038	381.895	350.845	216.576	171.073	57.2991	226.097	187.807	113.211	123.053	104.276	347.735	151.13	213.127	191.851	217.252	53.2839	138.113	143.534	31.6561	102.489	126.66	321.758	145.211	55.2882	198.249	312.254	261.87	66.4695	131.905	102.553	74.2416	149.837	493.677	125.982	237.216	98.579	211.231	221.614	262.986
LOXL1	195.437	19.4595	27.1264	134.98	17.5481	111.606	37.7939	59.3018	24.9875	26.5887	92.8799	139.792	57.1134	38.3084	27.3556	91.3194	21.932	18.0337	25.8094	48.5413	17.129	261.675	72.341	35.4917	78.1641	276.492	145.604	220.761	153.686	396.651	172.194	217.597	91.3635	276.939	215.337	45.2069	57.3969	19.4477	969.874	137.824	19.7998	49.1193	75.1377	388.374	36.2665	14.3359	59.892	65.8939	18.257
DPT	41.8935	63.4171	18.9097	43.4989	78.2016	22.8192	32.952	41.5148	25.683	41.1642	35.9615	38.4232	48.2044	50.4753	24.0754	91.8664	55.536	36.8401	47.0377	41.1903	19.5912	93.6765	58.0259	25.0264	50.7801	171.876	72.8135	121.496	78.6761	74.9898	176.949	59.5951	84.3732	170.633	145.141	56.4303	41.0089	23.622	355.09	51.1398	33.59	27.4652	53.6899	26.4723	48.2805	36.425	29.1892	73.3497	34.0497
CEBPA	141.512	62.2044	114.658	40.4226	35.6196	56.8817	60.8272	53.2015	42.4376	40.407	51.4418	37.9946	39.7301	98.3952	87.1568	117.395	22.0765	27.8413	54.5907	79.2177	68.4689	121.187	75.5494	60.6424	80.5189	321.547	38.7088	70.2447	139.232	90.4889	213.015	79.9734	112.523	259.934	160.764	23.782	16.3328	43.7932	114.799	39.9247	45.2828	67.2118	67.8767	108.793	46.1531	64.4401	39.7305	138.721	45.1606
CELSR2	88.068	79.0724	209.354	181.389	87.1754	193.059	170.378	124.978	186.817	93.9858	72.8731	102.443	94.0986	267.116	156.422	77.4048	214.464	193.78	188.953	182.572	69.5673	210.952	292.055	131.474	180.084	457.263	167.368	131.464	296.529	597.003	382.289	68.8464	277.539	192.777	65.4489	165.282	177.874	310.61	111.944	41.5739	154.54	134.058	54.7048	1114.2	84.3663	156.755	52.6289	151.504	83.8264
PTRF	1771.45	578.034	247.314	368.342	871.358	261.164	746.586	158.059	352.272	133.583	159.108	170.081	905.582	581.475	1155.66	674.922	365.21	244.634	174.046	605.078	680.427	774.852	229.692	169.267	342.358	731.987	282.824	538.534	442.946	570.76	841.028	477.087	536.424	552.772	2074.34	1067.19	1006.71	241.754	900.678	1244.89	264.023	242.853	1147.41	839.357	765.508	451.796	679.131	527.754	1079.9
HSPB8	38.2145	117.928	44.1025	107.102	26.5049	156.471	36.087	15.3105	11.843	394.894	35.5688	96.7292	311.488	143.551	323.385	38.0986	25.9565	17.9324	43.8231	154.858	27.7505	116.824	28.386	50.4558	26.2944	149.453	1150.82	110.518	44.2887	119.447	118.837	35.58	19.6785	37.1991	382.684	21.2399	18.1047	311.463	126.927	13.4023	312.982	26.1392	41.167	391.358	448.181	337.11	58.9184	30.4563	340.181
P2RX5	93.4454	62.1713	90.629	137.84	437.552	192.777	20.1596	282.049	68.4619	83.0871	161.551	134.691	91.0027	159.814	248.458	278.939	272.814	185.991	209.221	208.496	138.151	319.635	226.284	290.665	316.644	472.57	218.182	352.406	200.455	253.031	622.154	181.857	288.827	440.775	455.548	187.911	160.159	252.837	326.373	724.242	355.61	508.101	146.963	935.68	577.378	320.289	112.395	257.013	36.4991
CLIC3	3.78103	3.24004	4.76706	1.66423	2.50818	149.145	1.45548	1.79371	5.9351	1.90697	13.371	1.56315	2.20096	10.0964	5.04758	15.1123	3.73313	22.5053	4.99477	3.71773	2.40997	1.70382	1.90103	3.01708	1.69682	32.4889	4.89646	1.64019	9.75627	1.48248	10.3233	2.25414	1.85052	5.69404	1.24451	4.28249	3.16903	1.34644	2.93694	3.99004	1.37768	6.15933	5.16312	7.6872	2.8925	6.33419	14.7303	4.42735	1.52408
KLF13	19.7879	11.0866	21.0516	14.5989	14.8067	5.60433	24.8291	8.78363	4.91691	21.8466	6.41348	38.1636	12.0952	19.1584	23.1354	8.11177	28.8048	5.11946	9.96331	44.6012	4.09685	22.8697	14.6269	57.3148	8.82467	35.5365	12.4485	20.7236	51.4058	14.2692	65.0757	14.5062	9.4929	14.6472	40.7467	6.54811	9.82344	35.928	22.8129	18.9302	9.05719	19.598	11.2982	165.641	23.1344	15.08	24.5269	8.99796	5.51832
ANO1	15.4747	33.0187	12.1462	10.8931	23.2466	4.61411	21.3482	24.2725	16.1503	16.8644	9.40725	9.40158	46.1897	18.7829	12.297	30.5284	8.12375	9.65415	25.2243	27.7991	19.3124	25.9718	45.2311	10.7858	12.4669	33.4585	33.9791	62.8421	30.2731	50.6538	35.9661	58.4128	22.4068	39.1587	35.5933	73.6983	86.6466	9.54676	105.864	22.8341	21.3759	8.14462	25.7816	28.8626	26.8449	18.4625	32.5841	21.488	7.25732
TOP2A	227.222	95.6834	190.165	210.859	108.25	212.882	143.519	1012.8	703.928	546.022	996.803	226.907	359.948	290.671	127.625	242.774	321.91	246.293	291.357	43.6068	260.322	242.981	495.123	355.07	464.131	184.613	231.04	231.006	52.7928	113.69	140.666	395.217	289.373	106.541	126.578	445.828	427.053	209.307	229.737	329.35	92.7401	480.69	384.218	21.4508	797.848	65.9765	252.304	405.835	294.068
METTL7A	400.39	190.63	165.336	103.406	89.2672	184.509	200.277	136.945	144.233	156.704	123.718	82.5535	91.6984	131.297	249.239	188.17	65.2096	92.7922	79.1515	250.034	88.6676	127.358	157.471	79.171	111.509	199.45	127.774	232.036	425.678	243.48	208.183	335.02	188.064	288.292	350.154	172.322	160.569	182.511	101.326	85.9099	47.0404	84.8157	57.823	73.6344	108.42	54.2915	108.441	229.333	84.5923
GPC1	70.3675	312.245	120.845	581.795	1406.63	247.379	131.734	233.796	105.702	173.736	169.872	171.453	439.865	84.6586	356.497	297.715	51.7789	31.2265	40.072	104.937	358.607	210.205	144.013	109.114	118.225	162.391	149.996	227.106	348.183	254.794	181.964	543.475	78.5841	100.301	387.593	1718.16	1238.38	85.8125	1562.28	252.278	72.0842	56.1695	404.601	936.483	98.2917	73.0456	215.17	65.4642	478.694
TPD52L1	94.1857	283.613	106.485	82.2039	121.812	81.6682	218.084	213.347	44.9909	57.3498	79.5374	70.646	490.378	166.825	44.9268	45.5787	73.1609	141.994	33.9848	833.26	73.4539	63.2954	53.318	190.4	355.699	171.91	78.2615	228.772	95.0879	726.056	218.179	412.756	349.446	94.8392	112.104	435.262	566.791	49.7944	326.046	70.3072	46.5517	68.4501	197.213	64.2314	72.3324	71.51	181.354	95.6335	415.029
CD9	55.404	500.992	380.96	78.5822	1395.02	181.15	89.1422	151.442	45.5439	105.528	311.919	114.708	416.819	784.33	785.49	412.081	874.637	635.598	543.924	221.112	657.072	1775.4	901.907	1257.85	732.627	1639.51	1412.95	1595.62	656.794	1024.08	1332.21	1133.12	1738.37	1023.94	1550.76	2934.23	3003.45	706.977	1271.13	504.718	416.264	355.392	2355.77	225.049	437.143	465.143	723.266	297.248	2986.51
CXADR	47.0143	213.065	54.6083	146.082	84.0169	67.2143	73.505	85.5173	44.4505	39.805	42.0198	50.5398	104.986	81.8922	40.306	135.293	99.7695	38.9197	43.6931	76.0721	86.2662	38.6783	141.46	214.961	200.685	289.687	131.51	85.8504	164.152	41.5733	222.561	199.393	45.8706	81.7782	108.982	130.153	164.089	24.1907	106.021	75.5034	272.867	12.4764	170.35	112.292	69.673	258.001	234.27	70.7552	172.39
DCN	249.532	409.491	163.529	143.737	604.045	432.782	123.506	266.24	106.152	365.118	133.275	130.14	3966.66	339.162	148.841	776.353	203.03	122.13	127.795	257.265	254.23	2147.94	874.286	903.24	838.603	2712.11	701.535	3502.4	1469.85	1267.44	1882.3	3478.18	1543.37	3601.64	3148.65	719.011	1008.65	387.938	2004.35	706.753	200.554	231.081	1255.51	185.671	655.211	225.656	698.557	496.847	330.1
FADS2	41.4841	66.1012	127.81	149.143	23.7622	29.4329	506.992	560.769	109.856	36.2537	53.5746	83.726	179.323	33.9987	30.7803	36.3519	99.7415	98.4628	70.6489	127.556	51.5501	155.05	45.5335	274.841	166.041	117.205	46.8895	116.676	63.6634	85.4822	98.2863	174.847	53.415	112.575	68.2811	472.924	553.628	127.525	239.693	151.25	41.119	149.6	26.577	91.3322	41.5281	36.4976	35.4709	200.219	36.9964
ALOX15B	119.217	116.77	98.6777	117.975	119.877	62.973	85.0471	61.2001	75.3864	134.228	73.8275	88.1394	80.9664	111.261	77.8434	95.3785	124.499	84.798	81.2115	137.892	90.9096	113.954	47.9604	73.3856	58.6235	86.1496	55.1389	63.2163	141.257	50.4898	105.382	70.7904	77.0413	73.9362	128.72	86.5024	48.7536	61.7431	79.7874	68.2577	58.2989	63.6082	83.7563	149.041	71.6528	70.3403	78.6149	69.8666	95.0204
ELOVL4	4.04253	27.4228	14.6886	2.36753	78.0341	13.2788	5.38195	20.4979	10.865	8.26383	22.2442	12.816	25.1667	19.7763	4.24952	22.4408	10.1743	6.93689	10.6467	6.57648	12.3178	7.01444	12.2498	7.84097	12.7088	34.7096	4.72801	12.5133	11.1514	20.635	32.83	29.9606	4.36986	8.5856	17.8912	11.4392	32.1446	2.39827	13.7034	13.0678	12.7132	4.41517	4.12166	7.19011	5.75961	6.7132	6.47171	5.52715	2.81864
RNF39	148.239	111.035	213.868	243.332	53.9704	76.3339	153.249	40.4783	102.7	317.965	68.6128	194.598	33.2972	178.925	100.417	141.637	216.464	27.4917	235.481	148.113	187.069	94.8317	38.0696	82.6155	31.4308	112.666	165.285	85.3759	221.726	39.0423	52.745	77.5639	93.4723	23.3737	122.976	29.3471	21.531	34.1692	96.0141	97.6161	95.5679	25.204	109.339	292.502	56.7688	137.198	1285.38	40.0792	111.58
MAOA	40.6461	37.3436	35.1276	88.9985	130.719	46.1404	136.477	43.1545	43.1789	48.5905	43.202	140.787	72.4362	41.6564	32.1453	54.1229	189.079	115.438	195.748	62.8072	500.961	28.3933	39.7377	93.0889	43.8066	92.3102	120.042	126.156	50.0641	118.525	90.9441	215.262	164.722	101.402	175.636	81.4962	42.083	38.7503	57.359	37.3614	101.911	29.9416	36.3243	76.4531	157.111	58.6713	682.577	41.063	77.4187
CDH1	30.2293	551.301	1547.04	990.507	17.6537	21.4772	278.731	15.3127	1122.01	31.1735	21.6206	296.346	12.0568	621.028	35.307	18.3609	32.3795	13.2314	18.9117	41.2591	16.1563	1839.72	23.9185	1074.97	2583.19	1705.51	28.2989	43.8673	107.636	28.0698	1405.5	596.381	496.76	467.75	9.60656	14.7344	8.35341	423.355	16.3656	11.1721	1913.3	1778.54	8.8376	1575.07	7.83853	1711.83	7.31679	938.118	11.101
MPZL2	30.7556	45.3133	44.0433	27.2156	16.974	14.837	348.632	47.0122	30.1367	37.4485	19.2018	20.3861	19.6391	42.3305	29.2601	40.83	32.006	13.5156	30.4391	38.4564	33.2115	36.6744	10.8208	29.0461	18.5244	64.0375	31.265	49.7165	18.1304	46.3969	63.2972	31.5505	13.7249	14.5082	39.3037	15.5443	16.9065	4.94382	20.0403	24.5295	18.4591	17.2917	33.2655	19.0419	22.0878	20.6254	65.3897	136.199	10.1837
DUSP1	902.86	165.281	662.006	158.752	621.193	324.702	213.421	408.835	126.15	209.387	312.179	167.43	182.308	492.387	543.343	978.042	272.464	337.443	519.673	2296.13	1352.05	341.127	604.14	223.341	237.88	670.126	193.585	867.978	389.31	290.109	437.667	288.139	127.566	422.517	291.69	301.371	419.531	185.744	260.725	807.081	543.771	268.05	490.045	178.266	666.414	500.896	384.671	750.729	444.432
KIF20A	159.534	860.72	258.035	174.59	91.2371	228.44	335.024	754.916	514.819	550.218	825.004	625.82	274.619	132.953	62.414	177.931	143.477	143.826	140.676	28.0097	232.892	187.894	386.327	178.987	368.473	162.713	174.271	208.195	31.7056	157.335	140.931	391.226	125.069	64.9646	251.07	358.968	496.133	109.133	154.08	260.35	91.1433	380.46	187.041	43.4344	752.753	82.962	263.047	326.188	308.691
TJP2	51.2583	36.353	12.1668	32.8906	21.9578	54.121	24.3626	42.9981	40.3745	28.3	45.8466	26.369	28.9198	15.3645	29.3486	33.1895	48.4359	37.2234	43.6622	16.8173	235.182	338.042	185.972	112.131	252.601	149.383	39.34	116.522	61.9886	36.5495	111.851	50.1533	32.7992	84.3885	98.5456	23.1374	60.6879	44.6602	29.1434	198.581	58.1741	83.2017	15.7566	118.715	21.7858	29.2296	27.7919	112.282	14.6676
CX3CR1	33.0048	51.693	179.91	23.7891	10.4304	20.0568	15.8988	23.2432	36.8134	31.3189	11.3466	23.9552	25.1095	36.1241	26.2115	42.5405	45.154	26.9337	40.6594	39.2866	25.6326	37.5336	18.2647	13.9988	63.1624	64.5492	22.4831	54.3045	37.4503	68.6063	57.977	48.4161	37.3089	114.663	52.9245	15.2019	29.9829	22.1962	26.1641	20.3881	15.6866	15.3421	13.9496	28.0935	21.3031	19.479	38.799	39.7047	23.0324
MT4	79.41	108.405	93.8325	121.253	141.413	149.066	243.321	93.705	95.0337	178.589	65.0723	130.669	71.3863	134.231	141.272	121.501	92.4214	64.7086	78.7889	79.064	77.491	9.63998	8.64092	11.0447	18.7594	10.838	24.244	10.6143	19.8418	14.3843	18.0789	13.9528	19.4837	11.5664	18.7821	46.5526	9.41028	8.00943	51.4331	22.6038	18.8757	9.48017	19.161	16.5984	19.0971	25.8009	24.8511	21.2047	25.636
PRDX2	505.233	1114.87	51.3152	320.197	273.938	285.456	263.809	834.064	26.3753	789.403	23.0493	359.194	366.241	29.5867	289.256	72.6402	137.125	201.51	128.557	383.618	238.21	446.015	1053.93	178.653	183.434	245.708	641.172	417.624	391.913	951.981	168.551	587.566	409.761	89.2612	221.647	207.215	333.846	118.344	1092.91	256.097	697.957	146.535	40.4956	586.046	55.4914	528.578	22.0006	737.845	29.7859
SH2D3A	452.996	691.829	618.902	525.035	601.09	668.669	1437.64	450.843	438.2	509.34	168.585	465.188	199.078	269.728	429.145	348.045	194.059	218.956	196.205	603.037	321.545	39.2835	33.8703	38.1598	44.6974	14.7904	30.5319	36.6092	30.3632	46.6675	25.3938	35.58	24.269	29.7482	92.8511	137.831	88.1664	68.8135	34.0099	29.2848	68.5384	22.1712	34.9395	74.8233	42.6307	29.4628	40.0316	27.1267	32.799
MAGEA3	54.9306	339.192	160.251	55.284	1460.32	1334.25	81.6177	1669.77	1796.79	58.4916	30.5624	353.043	1858.85	1491.5	82.8998	82.9241	1345.88	1652.66	2373.06	709.457	1553.87	64.8079	406.041	184.437	323.569	746.222	52.5026	1029.98	73.4023	1681.82	557.848	1841.91	1640.5	1421.92	1025.17	1099.86	1146.31	43.6472	1384.75	64.4901	596.312	1923.79	1112.49	65.3451	1941.85	665.865	573.688	1583.12	1526.27
MAGEA6	54.9306	339.192	160.251	55.284	1460.32	1334.25	81.6177	1669.77	1796.79	58.4916	30.5624	353.043	1858.85	1491.5	82.8998	82.9241	1345.88	1652.66	2373.06	709.457	1553.87	64.8079	406.041	184.437	323.569	746.222	52.5026	1029.98	73.4023	1681.82	557.848	1841.91	1640.5	1421.92	1025.17	1099.86	1146.31	43.6472	1384.75	64.4901	596.312	1923.79	1112.49	65.3451	1941.85	665.865	573.688	1583.12	1526.27
MAGEA12	40.3295	47.6734	65.0872	39.5363	534.455	470.983	20.5906	451.57	531.076	57.7636	42.9039	96.7844	676.662	436.392	28.9126	40.9494	430.213	588.717	845.722	242.356	320.561	23.0766	126.672	485.256	50.8772	139.916	36.0421	384.583	40.4792	858.606	127.368	860.192	524.1	348.971	224.98	427	509.534	26.9214	363.696	28.9274	113.604	573.274	164.481	50.2092	681.178	108.917	128.871	542.215	199.659
MAGEA2	4.77158	3.91633	19.6941	5.68722	91.2971	221.509	5.81312	215.05	194.352	7.36259	6.32969	59.085	295.643	74.8167	13.6993	19.8163	154.047	210.169	238.329	73.9969	182.648	4.09851	66.4067	214.056	15.7916	41.8584	4.97608	202.008	6.11707	376.586	48.2205	311.089	190.986	119.325	155.839	54.8512	81.7101	6.55862	164.783	5.72886	94.3909	264.429	73.979	11.0463	6.98965	73.3515	66.3987	151.669	138.028
CTNNBIP1	187.081	367.198	322.764	240.386	330.04	284.442	402.23	431.647	318.884	296.718	298.351	237.695	311.673	310.542	431.39	299.925	361.748	285.399	381.831	297.325	261.385	304.85	194.341	197.636	197.455	248.927	242.89	295.73	225.4	603.914	339.557	285.3	326.675	268.776	368.809	517.34	545.57	329.916	258.438	305.583	239.648	249.941	206.813	359.497	328.178	241.707	209.757	352.718	220.03
CHP2	32.0251	54.2444	90.9969	66.9875	70.2758	65.9083	50.9502	54.6455	34.2164	41.8545	63.4702	45.288	35.1964	68.5045	42.8069	32.5398	35.6483	48.8886	50.5866	60.7806	65.9136	33.0409	46.4069	48.0542	71.8705	44.8808	39.2346	19.9942	60.3737	34.0949	50.9286	55.717	36.0283	42.509	40.9508	52.4187	34.7014	37.8428	49.2787	19.6686	65.8537	38.0556	56.2378	61.693	52.3723	53.0721	65.9965	40.4837	51.9151
C1orf106	115.984	100.489	53.2125	87.1621	84.5015	140.71	79.9737	239.046	81.5414	92.8241	64.8929	80.6739	141.144	109.118	55.7222	67.1959	68.4337	73.5085	76.37	86.574	84.9073	154.295	63.1251	158.813	75.2234	248.891	84.4034	79.9419	130.967	110.067	215.286	58.501	79.1065	76.9581	61.4584	128.858	135.893	72.4839	101.574	67.283	66.4679	70.4797	55.4005	119.82	59.8052	76.8142	51.523	143.142	69.4214
TACC2	27.2449	60.9306	61.1212	153.136	257.999	47.5441	23.7945	79.1467	43.5406	49.989	34.5949	92.8545	73.2591	25.7512	54.9623	41.1065	23.9836	30.4789	35.2041	52.6132	124.208	50.8276	38.3372	50.6134	74.5375	101.343	76.4588	54.9444	70.8517	49.9506	84.2414	55.5669	26.9719	47.3331	84.8467	93.5569	86.8178	16.3421	75.0999	161.34	103.604	26.8467	45.811	199.92	48.5817	104.99	43.3214	24.8085	79.1052
SCNN1B	53.9257	51.4762	44.8387	44.4751	41.8914	57.178	70.2345	53.0914	41.2324	47.254	46.3692	44.9242	36.6295	67.1661	39.2528	39.7121	49.9701	33.6784	49.0387	53.2041	55.9263	26.5807	24.7264	21.6194	39.6317	46.2987	31.4058	20.6345	48.3684	52.1589	54.5521	26.5925	39.9694	27.4443	42.425	57.676	23.1392	27.2715	42.0941	44.2651	36.5126	20.2471	41.864	46.7422	40.1499	41.6316	41.0906	40.881	38.4013
PPP1R13L	76.2249	92.0368	91.4965	104.724	92.7527	85.0362	193.767	117.169	84.9112	136.752	121.673	132.745	102.089	129.896	102.024	142.793	127.547	84.6485	116.717	177.378	143.209	112.216	59.7833	72.6677	65.5799	128.049	99.3286	73.2713	116.235	107.912	125.594	79.5103	69.2412	114.09	86.659	73.2251	43.3691	57.9766	94.622	83.4333	60.2438	49.8174	84.1913	95.8303	60.5935	73.817	90.1386	56.9525	80.1293
C1orf68	181.296	158.155	155.899	154.922	162.651	155.711	150.503	190.661	162.099	128.59	135.078	100.328	160.143	160.121	121.561	110.347	150.585	107.582	136.19	164.719	205.237	88.7041	123.372	297.733	146.548	107.626	133.69	134.928	158.823	96.9742	177.074	126.603	117.462	131.216	191.568	181.557	120.583	135.566	212.484	177.058	148.731	265.908	180.621	209.982	149.1	146.035	204.214	128.458	137.969
IL22RA1	90.5698	107.646	113.714	123.653	108.013	98.719	74.5065	79.7066	75.7192	106.826	72.1796	108.242	101.096	113.38	71.4801	83.0651	93.0152	47.93	71.0335	132.711	83.1513	87.9713	51.0689	86.8141	84.9662	150.999	79.3647	81.0626	120.329	57.5169	177.347	67.4818	72.0786	79.6653	173.367	86.1903	43.1066	91.4485	174.364	90.3061	72.8577	33.8509	112.036	125.514	78.3064	110.845	71.1857	123.757	159.427
ERBB2	86.4827	111.796	66.4987	281.551	248.339	208.733	256.391	239.806	238.085	212.002	143.271	94.6939	220.727	198.944	223.49	228.039	195.039	171.33	154.851	155.581	149.094	170.355	202.363	116.406	144.666	227.701	77.4795	215.09	212.878	298.051	207.711	85.9591	232.807	173.043	117.42	165.873	225.2	180.437	242.078	71.2584	194.523	146.681	75.0458	302.603	289.524	185.17	241.43	179.532	76.8917
VWA5A	155.422	127.268	169.406	140.713	151.497	104.632	101.347	113.278	88.1421	117.415	59.1008	93.6674	86.1046	114.734	114.845	110.728	112.49	106.393	119.395	128.55	87.6317	137.827	92.9732	107.124	117.583	189.29	104.256	199.853	174.973	132.599	181.021	135.636	169.059	105.233	126.254	139.084	126.78	81.4452	190.001	103.785	99.3861	63.6799	170.761	134.258	95.081	118.514	168.805	121.106	135.441
[truncated: 796 more rows]
[truncated: 72 more columns]

## Sheet: GSE46517_clinic-info
Clinical infomation of GSE46517.
patient_id	sample_id	sample_type
[truncated: 121 more rows]
